# Supplementary material for: Crystal structure of the high-energy-density material guanylurea dipicryl­amide
Source: Acta Crystallogr Sect E Struct Rep Online. 2014 Jul 31;70(Pt 8):111–4. doi: 10.1107/S1600536814017164 (PMC4158545; doi:10.1107/S1600536814017164)
Supplement: Supplementary file 1 [file e-70-00111-sup1.cif]

##############################################################################
#                                                                            #
# This CIF contains the data in a paper accepted for publication in          #
# Acta Crystallographica Section E. It conforms to the requirements of       #
# Notes for Authors for Acta Crystallographica Section E, and has been       #
# peer reviewed under the auspices of the IUCr Commission on Journals.       #
#                                                                            #
# Full details of the Crystallographic Information File format               #
# are given in the paper "The Crystallographic Information File (CIF):       #
# a New Standard Archive File for Crystallography" by S. R. Hall, F. H.      #
# Allen and I. D. Brown [Acta Cryst. (1991), A47, 655-685].                  #
#                                                                            #
# The current version of the core CIF dictionary is obtainable from          #
# ftp://ftp.iucr.org/pub/cif_core.dic.                                       #
#                                                                            #
# Software is freely available for graphical display of the structure(s)     #
# in this CIF. For information consult the CIF software page                 #
# http://www.iucr.org/resources/cif/software.                                #
#                                                                            #
# This file may be used for bona fide research purposes within the           #
# scientific community so long as proper attribution is given to the journal # 
# article from which it was obtained.                                        #
#                                                                            #
##############################################################################
data_I
_audit_creation_method     SHELXL-97
_chemical_name_systematic
;
1-Carbamoylguanidinium bis(2,4,6-trinitrophenyl)azanide
;
_chemical_name_common     ?
_chemical_formula_moiety     'C2 H7 N4 O +, C12 H4 N7 O12 -'
_chemical_formula_sum     'C14 H11 N11 O13'
_chemical_formula_iupac     'C2 H7 N4 O +, C12 H4 N7 O12 -'
_chemical_formula_weight     541.34
_chemical_melting_point     ?
_symmetry_cell_setting     triclinic
_symmetry_space_group_name_H-M     'P -1'
loop_
    _symmetry_equiv_pos_as_xyz
    'x, y, z'
    '-x, -y, -z'
_cell_length_a     7.9764(16)
_cell_length_b     8.6658(17)
_cell_length_c     15.278(3)
_cell_angle_alpha     87.79(3)
_cell_angle_beta     76.18(3)
_cell_angle_gamma     77.59(3)
_cell_volume     1001.4(3)
_cell_formula_units_Z     2
_cell_measurement_reflns_used     15866
_cell_measurement_theta_min     2.40
_cell_measurement_theta_max     29.55
_cell_measurement_temperature     173(2)
_cell_special_details     ?
_exptl_crystal_description     platelet
_exptl_crystal_colour     red
_exptl_crystal_size_max     0.40
_exptl_crystal_size_mid     0.20
_exptl_crystal_size_min     0.10
_exptl_crystal_size_rad     0.4000
_exptl_crystal_density_diffrn     1.795
_exptl_crystal_density_meas     ?
_exptl_crystal_density_method     'not measured'
_exptl_crystal_F_000     552
_exptl_absorpt_coefficient_mu     0.161
_exptl_absorpt_correction_type     sphere
_exptl_absorpt_process_details
;
[the interpolation procedure of Dwiggins (1975) is used with some
modification]
;
_exptl_absorpt_correction_T_min     0.8614
_exptl_absorpt_correction_T_max     0.8620
_exptl_special_details
;
Absorption correction:
interpolation using  Int.Tab. Vol. C (1992) p. 523,Tab. 6.3.3.3
for values of muR in the range 0-2.5, and Int.Tab. Vol.II (1959)
p.302; Table 5.3.6 B for muR in the range 2.6-10.0.
The interpolation procedure of C.W.Dwiggins Jr (Acta Cryst.(1975)
A31,146-148) is used with some modification.
;
_diffrn_ambient_temperature     173(2)
_diffrn_radiation_type     MoK\a
_diffrn_radiation_wavelength     0.71073
_diffrn_radiation_source     'fine-focus sealed tube'
_diffrn_radiation_monochromator     graphite
_diffrn_measurement_device_type     'Stoe IPDS 2T'
_diffrn_measurement_method     'rotation method'
_diffrn_detector_area_resol_mean     6.67
_diffrn_reflns_number     12316
_diffrn_reflns_av_R_equivalents     0.0286
_diffrn_reflns_av_sigmaI/netI     0.0239
_diffrn_reflns_theta_min     2.41
_diffrn_reflns_theta_max     29.15
_diffrn_reflns_theta_full     29.15
_diffrn_measured_fraction_theta_max     0.991
_diffrn_measured_fraction_theta_full     0.991
_diffrn_reflns_limit_h_min     -10
_diffrn_reflns_limit_h_max     10
_diffrn_reflns_limit_k_min     -11
_diffrn_reflns_limit_k_max     10
_diffrn_reflns_limit_l_min     -20
_diffrn_reflns_limit_l_max     20
_diffrn_standards_number     ?
_diffrn_standards_interval_count     ?
_diffrn_standards_interval_time     ?
_diffrn_standards_decay_%     ?
_refine_special_details
;
Refinement of <i>F</i>^2^ against ALL reflections. The weighted <i>R</i>-factor
<i>wR</i> and goodness of fit <i>S</i> are based on <i>F</i>^2^, conventional
<i>R</i>-factors <i>R</i> are based on <i>F</i>, with <i>F</i> set to zero for
negative <i>F</i>^2^. The threshold expression of <i>F</i>^2^ >
\s(<i>F</i>^2^) is used only for calculating <i>R</i>-factors(gt) <i>etc</i>.
and is not relevant to the choice of reflections for refinement.
<i>R</i>-factors based on <i>F</i>^2^ are statistically about twice as large
as those based on <i>F</i>, and <i>R</i>- factors based on ALL data will be
even larger.
;
_reflns_number_total     5347
_reflns_number_gt     4600
_reflns_threshold_expression     I>2sigma(I)
_refine_ls_structure_factor_coef     Fsqd
_refine_ls_matrix_type     full
_refine_ls_R_factor_all     0.0447
_refine_ls_R_factor_gt     0.0366
_refine_ls_wR_factor_gt     0.0931
_refine_ls_wR_factor_ref     0.0972
_refine_ls_goodness_of_fit_ref     1.023
_refine_ls_restrained_S_all     1.023
_refine_ls_number_reflns     5347
_refine_ls_number_parameters     387
_refine_ls_number_restraints     0
_refine_ls_hydrogen_treatment     refall
_refine_ls_weighting_scheme     calc
_refine_ls_weighting_details
         'calc w=1/[\s^2^(Fo^2^)+(0.0535P)^2^+0.3153P] where P=(Fo^2^+2Fc^2^)/3'
_atom_sites_solution_hydrogens     geom
_atom_sites_solution_primary     direct
_atom_sites_solution_secondary     difmap
_refine_ls_shift/su_max     0.000
_refine_ls_shift/su_mean     0.000
_refine_diff_density_max     0.380
_refine_diff_density_min     -0.240
_refine_ls_extinction_method     none
_refine_ls_extinction_coef     ?
loop_
    _atom_type_symbol
    _atom_type_description
    _atom_type_scat_dispersion_real
    _atom_type_scat_dispersion_imag
    _atom_type_scat_source
    'C' 'C' 0.0033 0.0016
                         'International Tables Vol C Tables 4.2.6.8 and 6.1.1.4'
    'H' 'H' 0.0000 0.0000
                         'International Tables Vol C Tables 4.2.6.8 and 6.1.1.4'
    'N' 'N' 0.0061 0.0033
                         'International Tables Vol C Tables 4.2.6.8 and 6.1.1.4'
    'O' 'O' 0.0106 0.0060
                         'International Tables Vol C Tables 4.2.6.8 and 6.1.1.4'
_computing_data_collection     'X-AREA (Stoe & Cie, 2002)'
_computing_cell_refinement     'X-AREA (Stoe & Cie, 2002)'
_computing_data_reduction     'X-RED (Stoe & Cie, 2002)'
_computing_structure_solution     'SHELXS97 (Sheldrick, 2008)'
_computing_structure_refinement     'SHELXL97 (Sheldrick, 2008)'
_computing_molecular_graphics     'XP in SHELXTL (Sheldrick, 2008)'
_computing_publication_material     'SHELXL97 (Sheldrick, 2008)'
loop_
    _atom_site_type_symbol
    _atom_site_label
    _atom_site_fract_x
    _atom_site_fract_y
    _atom_site_fract_z
    _atom_site_U_iso_or_equiv
    _atom_site_adp_type
    _atom_site_calc_flag
    _atom_site_refinement_flags
    _atom_site_occupancy
    _atom_site_symmetry_multiplicity
    _atom_site_disorder_assembly
    _atom_site_disorder_group
    C C1 0.13227(14) 0.24457(12) 0.39236(7) 0.0151(2) Uani d . 1 1 . .
    C C2 -0.03965(14) 0.21716(13) 0.43593(7) 0.0158(2) Uani d . 1 1 . .
    C C3 -0.11338(14) 0.23130(13) 0.52583(8) 0.0171(2) Uani d . 1 1 . .
    C C4 -0.02176(15) 0.28759(13) 0.58079(7) 0.0179(2) Uani d . 1 1 . .
    C C5 0.13785(15) 0.33132(13) 0.54440(8) 0.0178(2) Uani d . 1 1 . .
    C C6 0.20813(14) 0.31551(13) 0.45315(8) 0.0162(2) Uani d . 1 1 . .
    C C7 0.36230(14) 0.18019(13) 0.25658(7) 0.0155(2) Uani d . 1 1 . .
    C C8 0.39833(14) 0.26546(13) 0.17498(7) 0.0163(2) Uani d . 1 1 . .
    C C9 0.56417(15) 0.25536(13) 0.11987(7) 0.0172(2) Uani d . 1 1 . .
    C C10 0.70261(14) 0.14633(13) 0.14019(7) 0.0173(2) Uani d . 1 1 . .
    C C11 0.67718(15) 0.04590(13) 0.21192(8) 0.0171(2) Uani d . 1 1 . .
    C C12 0.51165(15) 0.06495(13) 0.26863(7) 0.0158(2) Uani d . 1 1 . .
    C C13 0.52565(15) 0.81485(13) 0.08734(8) 0.0179(2) Uani d . 1 1 . .
    C C14 0.71331(15) 0.61455(13) 0.16006(8) 0.0172(2) Uani d . 1 1 . .
    N N1 0.19803(13) 0.19905(13) 0.30867(7) 0.0200(2) Uani d . 1 1 . .
    N N2 -0.13796(12) 0.16126(11) 0.37884(6) 0.01692(18) Uani d . 1 1 . .
    N N3 -0.09042(14) 0.29484(14) 0.67591(7) 0.0238(2) Uani d . 1 1 . .
    N N4 0.37044(13) 0.37051(12) 0.41873(7) 0.0205(2) Uani d . 1 1 . .
    N N5 0.25570(14) 0.37578(12) 0.14648(7) 0.0213(2) Uani d . 1 1 . .
    N N6 0.88031(14) 0.14007(13) 0.08619(7) 0.0234(2) Uani d . 1 1 . .
    N N7 0.49658(13) -0.04504(12) 0.34353(7) 0.01838(19) Uani d . 1 1 . .
    N N8 0.35796(15) 0.88985(15) 0.09821(8) 0.0259(2) Uani d . 1 1 . .
    N N9 0.55299(13) 0.69662(12) 0.15042(7) 0.01906(19) Uani d . 1 1 . .
    N N10 0.85939(14) 0.63735(14) 0.10593(8) 0.0261(2) Uani d . 1 1 . .
    N N11 0.71516(15) 0.51081(12) 0.22520(7) 0.0215(2) Uani d . 1 1 . .
    O O1 -0.16781(14) 0.24229(13) 0.31524(7) 0.0337(2) Uani d . 1 1 . .
    O O2 -0.18842(15) 0.03875(12) 0.39857(7) 0.0314(2) Uani d . 1 1 . .
    O O3 -0.22256(13) 0.23815(13) 0.70773(6) 0.0304(2) Uani d . 1 1 . .
    O O4 -0.01651(15) 0.35404(17) 0.72337(7) 0.0422(3) Uani d . 1 1 . .
    O O5 0.47838(14) 0.35606(16) 0.46451(8) 0.0397(3) Uani d . 1 1 . .
    O O6 0.38899(13) 0.43379(11) 0.34384(6) 0.0274(2) Uani d . 1 1 . .
    O O7 0.10972(12) 0.34437(13) 0.16262(7) 0.0317(2) Uani d . 1 1 . .
    O O8 0.29112(15) 0.49270(13) 0.10475(8) 0.0367(2) Uani d . 1 1 . .
    O O9 0.90145(13) 0.24434(14) 0.03099(7) 0.0352(2) Uani d . 1 1 . .
    O O10 0.99853(12) 0.03311(14) 0.09936(8) 0.0354(2) Uani d . 1 1 . .
    O O11 0.58711(14) -0.17887(11) 0.32959(7) 0.0294(2) Uani d . 1 1 . .
    O O12 0.39664(14) 0.00059(12) 0.41533(6) 0.0307(2) Uani d . 1 1 . .
    O O13 0.64763(12) 0.84315(11) 0.02764(6) 0.02486(19) Uani d . 1 1 . .
    H H3 -0.223(2) 0.207(2) 0.5474(11) 0.025(4) Uiso d . 1 1 . .
    H H5 0.199(2) 0.369(2) 0.5811(11) 0.024(4) Uiso d . 1 1 . .
    H H8A 0.333(3) 0.968(2) 0.0628(13) 0.037(5) Uiso d . 1 1 . .
    H H8B 0.277(3) 0.865(2) 0.1401(13) 0.033(5) Uiso d . 1 1 . .
    H H9 0.583(2) 0.321(2) 0.0692(11) 0.025(4) Uiso d . 1 1 . .
    H H9A 0.465(3) 0.679(2) 0.1898(12) 0.031(4) Uiso d . 1 1 . .
    H H10A 0.852(3) 0.705(2) 0.0631(13) 0.038(5) Uiso d . 1 1 . .
    H H10B 0.958(3) 0.589(3) 0.1157(14) 0.046(5) Uiso d . 1 1 . .
    H H11 0.768(2) -0.030(2) 0.2250(11) 0.027(4) Uiso d . 1 1 . .
    H H11A 0.814(3) 0.462(2) 0.2352(12) 0.031(4) Uiso d . 1 1 . .
    H H11B 0.621(3) 0.502(2) 0.2631(13) 0.034(5) Uiso d . 1 1 . .
loop_
    _atom_site_aniso_label
    _atom_site_aniso_U_11
    _atom_site_aniso_U_22
    _atom_site_aniso_U_33
    _atom_site_aniso_U_12
    _atom_site_aniso_U_13
    _atom_site_aniso_U_23
    C1 0.0106(5) 0.0169(5) 0.0157(5) -0.0022(4) -0.0004(4) 0.0022(4)
    C2 0.0119(5) 0.0176(5) 0.0176(5) -0.0037(4) -0.0027(4) 0.0021(4)
    C3 0.0119(5) 0.0191(5) 0.0183(5) -0.0038(4) 0.0000(4) 0.0035(4)
    C4 0.0150(5) 0.0215(5) 0.0140(5) -0.0025(4) 0.0013(4) 0.0006(4)
    C5 0.0156(5) 0.0189(5) 0.0177(5) -0.0028(4) -0.0020(4) -0.0014(4)
    C6 0.0107(4) 0.0180(5) 0.0183(5) -0.0035(4) 0.0004(4) 0.0004(4)
    C7 0.0127(5) 0.0192(5) 0.0142(5) -0.0038(4) -0.0015(4) -0.0015(4)
    C8 0.0135(5) 0.0187(5) 0.0148(5) 0.0004(4) -0.0027(4) -0.0009(4)
    C9 0.0165(5) 0.0200(5) 0.0138(5) -0.0037(4) -0.0012(4) 0.0000(4)
    C10 0.0119(5) 0.0221(5) 0.0157(5) -0.0032(4) 0.0009(4) -0.0018(4)
    C11 0.0132(5) 0.0193(5) 0.0179(5) -0.0013(4) -0.0036(4) -0.0011(4)
    C12 0.0156(5) 0.0175(5) 0.0144(5) -0.0043(4) -0.0032(4) 0.0016(4)
    C13 0.0162(5) 0.0205(5) 0.0161(5) -0.0013(4) -0.0045(4) 0.0004(4)
    C14 0.0141(5) 0.0177(5) 0.0186(5) -0.0025(4) -0.0024(4) 0.0017(4)
    N1 0.0121(4) 0.0303(5) 0.0162(4) -0.0043(4) -0.0006(3) -0.0014(4)
    N2 0.0126(4) 0.0196(4) 0.0179(4) -0.0037(3) -0.0025(3) 0.0027(3)
    N3 0.0185(5) 0.0332(5) 0.0160(5) -0.0033(4) 0.0013(4) -0.0005(4)
    N4 0.0147(4) 0.0227(5) 0.0229(5) -0.0072(4) 0.0018(4) -0.0041(4)
    N5 0.0184(5) 0.0226(5) 0.0190(5) 0.0031(4) -0.0038(4) 0.0003(4)
    N6 0.0138(5) 0.0314(5) 0.0214(5) -0.0033(4) 0.0016(4) -0.0001(4)
    N7 0.0176(5) 0.0184(4) 0.0191(4) -0.0044(3) -0.0039(4) 0.0028(3)
    N8 0.0152(5) 0.0320(6) 0.0261(5) 0.0018(4) -0.0037(4) 0.0071(4)
    N9 0.0110(4) 0.0246(5) 0.0190(5) -0.0024(4) -0.0006(4) 0.0052(4)
    N10 0.0120(5) 0.0321(6) 0.0286(5) -0.0002(4) -0.0002(4) 0.0146(4)
    N11 0.0164(5) 0.0220(5) 0.0238(5) -0.0031(4) -0.0025(4) 0.0086(4)
    O1 0.0378(6) 0.0385(5) 0.0367(5) -0.0192(4) -0.0248(5) 0.0205(4)
    O2 0.0435(6) 0.0256(5) 0.0346(5) -0.0194(4) -0.0177(5) 0.0086(4)
    O3 0.0249(5) 0.0429(6) 0.0193(4) -0.0115(4) 0.0059(4) 0.0034(4)
    O4 0.0331(6) 0.0761(9) 0.0199(5) -0.0200(6) -0.0015(4) -0.0126(5)
    O5 0.0232(5) 0.0655(8) 0.0370(6) -0.0218(5) -0.0092(4) 0.0016(5)
    O6 0.0252(5) 0.0296(5) 0.0252(4) -0.0133(4) 0.0044(4) 0.0024(4)
    O7 0.0154(4) 0.0409(5) 0.0363(5) 0.0005(4) -0.0075(4) 0.0043(4)
    O8 0.0336(5) 0.0282(5) 0.0433(6) 0.0004(4) -0.0078(5) 0.0145(4)
    O9 0.0218(5) 0.0443(6) 0.0327(5) -0.0087(4) 0.0060(4) 0.0125(4)
    O10 0.0134(4) 0.0450(6) 0.0387(6) 0.0043(4) 0.0011(4) 0.0058(5)
    O11 0.0363(5) 0.0191(4) 0.0281(5) 0.0028(4) -0.0070(4) 0.0027(3)
    O12 0.0329(5) 0.0293(5) 0.0202(4) 0.0006(4) 0.0050(4) 0.0062(4)
    O13 0.0184(4) 0.0303(5) 0.0208(4) -0.0003(3) -0.0007(3) 0.0089(3)
_geom_special_details
;
All e.s.d.'s (except the e.s.d. in the dihedral angle between two l.s. planes)
are estimated using the full covariance matrix. The cell e.s.d.'s are taken
into account individually in the estimation of e.s.d.'s in distances, angles
and torsion angles; correlations between e.s.d.'s in cell parameters are only
used when they are defined by crystal symmetry. An approximate (isotropic)
treatment of cell e.s.d.'s is used for estimating e.s.d.'s involving l.s.
planes.
;
loop_
    _geom_bond_atom_site_label_1
    _geom_bond_atom_site_label_2
    _geom_bond_site_symmetry_2
    _geom_bond_distance
    _geom_bond_publ_flag
    C1 N1 . 1.3021(15) ?
    C1 C2 . 1.4394(15) ?
    C1 C6 . 1.4419(16) ?
    C2 C3 . 1.3577(16) ?
    C2 N2 . 1.4605(15) ?
    C3 C4 . 1.3981(17) ?
    C3 H3 . 0.924(18) ?
    C4 C5 . 1.3880(16) ?
    C4 N3 . 1.4241(15) ?
    C5 C6 . 1.3728(16) ?
    C5 H5 . 0.933(17) ?
    C6 N4 . 1.4493(15) ?
    C7 N1 . 1.3403(15) ?
    C7 C12 . 1.4247(16) ?
    C7 C8 . 1.4256(16) ?
    C8 C9 . 1.3748(16) ?
    C8 N5 . 1.4612(15) ?
    C9 C10 . 1.3789(16) ?
    C9 H9 . 0.943(17) ?
    C10 C11 . 1.3770(16) ?
    C10 N6 . 1.4506(15) ?
    C11 C12 . 1.3755(16) ?
    C11 H11 . 0.926(17) ?
    C12 N7 . 1.4602(15) ?
    C13 O13 . 1.2248(15) ?
    C13 N8 . 1.3295(16) ?
    C13 N9 . 1.3980(15) ?
    C14 N10 . 1.3064(16) ?
    C14 N11 . 1.3158(15) ?
    C14 N9 . 1.3615(15) ?
    N2 O1 . 1.2167(13) ?
    N2 O2 . 1.2169(14) ?
    N3 O4 . 1.2245(16) ?
    N3 O3 . 1.2441(15) ?
    N4 O5 . 1.2170(15) ?
    N4 O6 . 1.2398(14) ?
    N5 O7 . 1.2184(15) ?
    N5 O8 . 1.2248(15) ?
    N6 O10 . 1.2205(15) ?
    N6 O9 . 1.2228(15) ?
    N7 O12 . 1.2146(14) ?
    N7 O11 . 1.2237(14) ?
    N8 H8A . 0.87(2) ?
    N8 H8B . 0.85(2) ?
    N9 H9A . 0.845(19) ?
    N10 H10A . 0.86(2) ?
    N10 H10B . 0.85(2) ?
    N11 H11A . 0.859(19) ?
    N11 H11B . 0.85(2) ?
loop_
    _geom_angle_atom_site_label_1
    _geom_angle_atom_site_label_2
    _geom_angle_atom_site_label_3
    _geom_angle_site_symmetry_1
    _geom_angle_site_symmetry_3
    _geom_angle
    _geom_angle_publ_flag
    N1 C1 C2 . . 118.13(10) ?
    N1 C1 C6 . . 130.03(10) ?
    C2 C1 C6 . . 111.79(10) ?
    C3 C2 C1 . . 125.42(10) ?
    C3 C2 N2 . . 117.65(10) ?
    C1 C2 N2 . . 116.84(10) ?
    C2 C3 C4 . . 118.04(10) ?
    C2 C3 H3 . . 118.7(10) ?
    C4 C3 H3 . . 123.2(10) ?
    C5 C4 C3 . . 121.07(10) ?
    C5 C4 N3 . . 119.53(11) ?
    C3 C4 N3 . . 119.37(10) ?
    C6 C5 C4 . . 119.18(11) ?
    C6 C5 H5 . . 119.8(10) ?
    C4 C5 H5 . . 121.0(10) ?
    C5 C6 C1 . . 123.71(10) ?
    C5 C6 N4 . . 116.52(10) ?
    C1 C6 N4 . . 119.74(10) ?
    N1 C7 C12 . . 125.74(10) ?
    N1 C7 C8 . . 121.07(10) ?
    C12 C7 C8 . . 112.79(10) ?
    C9 C8 C7 . . 124.08(10) ?
    C9 C8 N5 . . 115.57(10) ?
    C7 C8 N5 . . 120.32(10) ?
    C8 C9 C10 . . 118.29(11) ?
    C8 C9 H9 . . 121.0(10) ?
    C10 C9 H9 . . 120.7(10) ?
    C11 C10 C9 . . 121.68(11) ?
    C11 C10 N6 . . 119.08(10) ?
    C9 C10 N6 . . 119.23(11) ?
    C12 C11 C10 . . 118.50(10) ?
    C12 C11 H11 . . 119.0(11) ?
    C10 C11 H11 . . 122.4(11) ?
    C11 C12 C7 . . 124.02(10) ?
    C11 C12 N7 . . 115.00(10) ?
    C7 C12 N7 . . 120.98(10) ?
    O13 C13 N8 . . 124.37(11) ?
    O13 C13 N9 . . 121.68(11) ?
    N8 C13 N9 . . 113.95(11) ?
    N10 C14 N11 . . 121.48(11) ?
    N10 C14 N9 . . 121.00(11) ?
    N11 C14 N9 . . 117.52(11) ?
    C1 N1 C7 . . 131.66(10) ?
    O1 N2 O2 . . 123.85(10) ?
    O1 N2 C2 . . 117.73(10) ?
    O2 N2 C2 . . 118.40(10) ?
    O4 N3 O3 . . 122.46(11) ?
    O4 N3 C4 . . 119.22(11) ?
    O3 N3 C4 . . 118.32(11) ?
    O5 N4 O6 . . 123.58(11) ?
    O5 N4 C6 . . 119.33(11) ?
    O6 N4 C6 . . 117.07(10) ?
    O7 N5 O8 . . 123.41(11) ?
    O7 N5 C8 . . 118.60(10) ?
    O8 N5 C8 . . 117.94(11) ?
    O10 N6 O9 . . 124.42(11) ?
    O10 N6 C10 . . 118.28(11) ?
    O9 N6 C10 . . 117.29(11) ?
    O12 N7 O11 . . 123.96(11) ?
    O12 N7 C12 . . 118.82(10) ?
    O11 N7 C12 . . 117.22(10) ?
    C13 N8 H8A . . 118.3(13) ?
    C13 N8 H8B . . 121.2(13) ?
    H8A N8 H8B . . 120.4(18) ?
    C14 N9 C13 . . 125.47(10) ?
    C14 N9 H9A . . 115.3(12) ?
    C13 N9 H9A . . 118.9(12) ?
    C14 N10 H10A . . 118.5(13) ?
    C14 N10 H10B . . 119.0(14) ?
    H10A N10 H10B . . 122.4(19) ?
    C14 N11 H11A . . 119.4(12) ?
    C14 N11 H11B . . 121.4(13) ?
    H11A N11 H11B . . 118.3(18) ?
loop_
    _geom_torsion_atom_site_label_1
    _geom_torsion_atom_site_label_2
    _geom_torsion_atom_site_label_3
    _geom_torsion_atom_site_label_4
    _geom_torsion_site_symmetry_1
    _geom_torsion_site_symmetry_2
    _geom_torsion_site_symmetry_3
    _geom_torsion_site_symmetry_4
    _geom_torsion
    _geom_torsion_publ_flag
    N1 C1 C2 C3 . . . . 167.76(11) ?
    C6 C1 C2 C3 . . . . -9.85(15) ?
    N1 C1 C2 N2 . . . . -8.72(15) ?
    C6 C1 C2 N2 . . . . 173.68(9) ?
    C1 C2 C3 C4 . . . . 4.74(17) ?
    N2 C2 C3 C4 . . . . -178.81(10) ?
    C2 C3 C4 C5 . . . . 1.49(17) ?
    C2 C3 C4 N3 . . . . -176.28(10) ?
    C3 C4 C5 C6 . . . . -1.44(17) ?
    N3 C4 C5 C6 . . . . 176.32(10) ?
    C4 C5 C6 C1 . . . . -4.75(17) ?
    C4 C5 C6 N4 . . . . 177.02(10) ?
    N1 C1 C6 C5 . . . . -167.52(12) ?
    C2 C1 C6 C5 . . . . 9.72(15) ?
    N1 C1 C6 N4 . . . . 10.66(18) ?
    C2 C1 C6 N4 . . . . -172.10(9) ?
    N1 C7 C8 C9 . . . . 177.97(11) ?
    C12 C7 C8 C9 . . . . -8.94(16) ?
    N1 C7 C8 N5 . . . . 0.00(16) ?
    C12 C7 C8 N5 . . . . 173.10(10) ?
    C7 C8 C9 C10 . . . . 5.82(17) ?
    N5 C8 C9 C10 . . . . -176.13(10) ?
    C8 C9 C10 C11 . . . . 1.94(17) ?
    C8 C9 C10 N6 . . . . -176.35(10) ?
    C9 C10 C11 C12 . . . . -5.54(17) ?
    N6 C10 C11 C12 . . . . 172.75(10) ?
    C10 C11 C12 C7 . . . . 1.73(17) ?
    C10 C11 C12 N7 . . . . -179.28(10) ?
    N1 C7 C12 C11 . . . . 177.77(11) ?
    C8 C7 C12 C11 . . . . 5.06(16) ?
    N1 C7 C12 N7 . . . . -1.17(17) ?
    C8 C7 C12 N7 . . . . -173.87(10) ?
    C2 C1 N1 C7 . . . . -165.33(12) ?
    C6 C1 N1 C7 . . . . 11.8(2) ?
    C12 C7 N1 C1 . . . . 66.71(19) ?
    C8 C7 N1 C1 . . . . -121.14(14) ?
    C3 C2 N2 O1 . . . . 125.71(12) ?
    C1 C2 N2 O1 . . . . -57.53(14) ?
    C3 C2 N2 O2 . . . . -52.73(15) ?
    C1 C2 N2 O2 . . . . 124.03(12) ?
    C5 C4 N3 O4 . . . . 7.09(18) ?
    C3 C4 N3 O4 . . . . -175.11(12) ?
    C5 C4 N3 O3 . . . . -171.84(11) ?
    C3 C4 N3 O3 . . . . 5.96(17) ?
    C5 C6 N4 O5 . . . . 34.71(16) ?
    C1 C6 N4 O5 . . . . -143.59(12) ?
    C5 C6 N4 O6 . . . . -143.68(11) ?
    C1 C6 N4 O6 . . . . 38.02(15) ?
    C9 C8 N5 O7 . . . . 147.05(12) ?
    C7 C8 N5 O7 . . . . -34.82(16) ?
    C9 C8 N5 O8 . . . . -30.50(16) ?
    C7 C8 N5 O8 . . . . 147.63(12) ?
    C11 C10 N6 O10 . . . . 8.75(17) ?
    C9 C10 N6 O10 . . . . -172.92(12) ?
    C11 C10 N6 O9 . . . . -170.40(12) ?
    C9 C10 N6 O9 . . . . 7.93(17) ?
    C11 C12 N7 O12 . . . . 145.75(11) ?
    C7 C12 N7 O12 . . . . -35.22(16) ?
    C11 C12 N7 O11 . . . . -34.09(15) ?
    C7 C12 N7 O11 . . . . 144.94(11) ?
    N10 C14 N9 C13 . . . . -2.99(19) ?
    N11 C14 N9 C13 . . . . 177.65(11) ?
    O13 C13 N9 C14 . . . . 8.07(19) ?
    N8 C13 N9 C14 . . . . -172.57(12) ?
loop_
    _geom_hbond_atom_site_label_D
    _geom_hbond_atom_site_label_H
    _geom_hbond_atom_site_label_A
    _geom_hbond_site_symmetry_A
    _geom_hbond_distance_DH
    _geom_hbond_distance_HA
    _geom_hbond_distance_DA
    _geom_hbond_angle_DHA
    N8 H8A O13 2_675 0.87(2) 2.11(2) 2.9507(17) 163.1(18)
    N8 H8B O3 2_566 0.85(2) 2.434(19) 3.1495(18) 142.4(16)
    N10 H10A O13 . 0.86(2) 1.98(2) 2.6403(16) 132.2(17)
    N10 H10A O9 2_765 0.86(2) 2.26(2) 2.7991(17) 120.7(16)
    N11 H11A O1 1_655 0.859(19) 2.222(18) 2.7590(16) 120.5(15)
    N11 H11B O6 . 0.85(2) 2.15(2) 2.9833(17) 167.7(18)
data_New_Global_Publ_Block
_journal_date_recd_electronic     2014-07-18
_journal_date_accepted     2014-07-24
_journal_name_full     'Acta Crystallographica, Section E'
_journal_year     2014
_journal_volume     70
_journal_issue      8
_journal_page_first     111
_journal_page_last     114
_journal_paper_category     GO
_journal_paper_doi     10.1107/S1600536814017164
_journal_coeditor_code     ZL2596
_publ_contact_author_name     'Frank T. Edelmann'
_publ_contact_author_address
;
Chemisches Institut
Otto-von-Guericke-Universitaet Magdeburg
Universitaetsplatz 2
39106 Magdeburg
Germany
;
_publ_contact_author_email     'frank.edelmann@ovgu.de'
_publ_contact_author_fax     '+49-391-6712933'
_publ_contact_author_phone     '+49-391-6758327'
_publ_section_title
;
Crystal structure of the high-energy-density material guanylurea dipicrylamide
;
loop_
    _publ_author_name
    _publ_author_footnote
    _publ_author_address
    'Deblitz, Raik' .
;
Chemisches Institut, Otto-von-Guericke-Universitaet Magdeburg,
Universitaetsplatz 2, D-39106 Magdeburg, Germany
;
    'Hrib, Cristian G.' .
;
Chemisches Institut, Otto-von-Guericke-Universitaet Magdeburg,
Universitaetsplatz 2, D-39106 Magdeburg, Germany
;
    'Hilfert, Liane' .
;
Chemisches Institut, Otto-von-Guericke-Universitaet Magdeburg,
Universitaetsplatz 2, D-39106 Magdeburg, Germany
;
    'Edelmann, Frank T.' .
;
Chemisches Institut, Otto-von-Guericke-Universitaet Magdeburg,
Universitaetsplatz 2, D-39106 Magdeburg, Germany
;
_publ_section_synopsis
;
1-Carbamoylguanidinium bis(2,4,6-trinitrophenyl)amide (= guanylurea
dipicrylamide) builds up an array of mutually linked guanylurea cations and
dipicrylamide anions. The crystal packing is dominated by an extensive network
of N---H...O hydrogen bonds, resulting in a high density of 1.795 Mg m^-3^
which makes the title compound a potential secondary explosive.
;
