# Supplementary material for: Crystal structure of the high-energy-density material guanylurea dipicryl­amide
Source: Acta Crystallogr Sect E Struct Rep Online. 2014 Jul 31;70(Pt 8):111–4. doi: 10.1107/S1600536814017164 (PMC4158545; doi:10.1107/S1600536814017164)
Supplement: Supplementary file 2 [file e-70-00111-Isup2.hkl]

# 
# h,k,l, Fc-squared, Fo-squared, sigma(Fo-squared) and status flag 
# 
data_I
_shelx_title ' ip8a in P-1' 
_shelx_refln_list_code          4 
_shelx_F_calc_maximum       67.20 
_exptl_crystal_F_000       552.00 
_reflns_d_resolution_high  0.7296 
 
loop_ 
 _symmetry_equiv_pos_as_xyz 
 'x, y, z' 
 '-x, -y, -z' 
 
_cell_length_a     7.9764 
_cell_length_b     8.6658 
_cell_length_c    15.2784 
_cell_angle_alpha  87.794 
_cell_angle_beta   76.178 
_cell_angle_gamma  77.592 
 
_shelx_F_squared_multiplier     1.000 
 
loop_ 
 _refln_index_h 
 _refln_index_k 
 _refln_index_l 
 _refln_F_squared_calc 
 _refln_F_squared_meas 
 _refln_F_squared_sigma 
 _refln_observed_status 
   1   0   0      130.88      118.00      3.95 o 
   2   0   0       96.63      106.22      3.43 o 
   3   0   0      305.83      285.88      9.60 o 
   4   0   0      753.56      777.50     21.32 o 
   5   0   0        6.00        5.06      1.67 o 
   6   0   0      173.39      165.15      4.87 o 
   7   0   0       79.08       76.35      2.20 o 
   8   0   0      528.19      510.99      4.20 o 
   9   0   0       23.99       16.50      3.03 o 
  10   0   0      111.45      112.31      3.66 o 
 -10   1   0       28.12       32.46      2.85 o 
  -9   1   0      104.18      126.60      3.39 o 
  -8   1   0        0.00        1.99      2.89 o 
  -7   1   0      312.62      306.97      7.69 o 
  -6   1   0      411.73      385.24      5.76 o 
  -5   1   0        6.10        4.28      1.26 o 
  -4   1   0     1235.83     1395.35     28.84 o 
  -3   1   0       16.52        8.41      1.34 o 
  -2   1   0     1577.62     1580.86     23.33 o 
  -1   1   0        0.34        3.39      1.60 o 
   0   1   0      246.15      280.54      3.91 o 
   1   1   0     1646.19     1668.52      7.72 o 
   3   1   0      161.26      168.91      4.17 o 
   4   1   0      621.30      702.19     18.54 o 
   5   1   0      485.83      517.10     11.93 o 
   6   1   0      452.29      464.07     13.58 o 
   7   1   0       71.29       81.87      2.11 o 
   8   1   0       13.91       12.22      2.82 o 
   9   1   0        0.10        3.57      3.03 o 
  10   1   0      140.48      160.87      3.80 o 
  -9   2   0      408.69      409.90      3.48 o 
  -8   2   0        9.97        8.23      1.72 o 
  -7   2   0       78.12       79.50      2.71 o 
  -6   2   0     1223.96     1204.72     30.51 o 
  -5   2   0       30.06       32.77      1.76 o 
  -4   2   0      889.80      877.82     11.82 o 
  -3   2   0     1570.29     1617.50     19.92 o 
  -2   2   0     1628.05     1637.25     20.15 o 
   1   2   0     1145.35     1104.69     15.67 o 
   2   2   0       11.41       13.63      1.74 o 
   4   2   0      949.63      985.59     18.70 o 
   5   2   0      271.55      313.04      7.80 o 
   6   2   0      130.97      134.84      3.62 o 
   7   2   0       52.31       47.18      1.94 o 
   8   2   0       10.97       13.30      2.35 o 
   9   2   0       62.51       57.78      3.66 o 
  -9   3   0       29.93       24.37      2.67 o 
  -8   3   0       91.54       99.61      1.84 o 
  -7   3   0       44.05       53.80      1.98 o 
  -6   3   0        2.08        4.15      1.51 o 
  -5   3   0      377.81      383.56     11.89 o 
  -4   3   0      579.99      615.51     10.96 o 
  -3   3   0      131.69      157.11      3.30 o 
  -2   3   0     3299.47     3481.90     35.70 o 
  -1   3   0     1955.28     2092.41      6.13 o 
   0   3   0      712.37      711.39      3.76 o 
   1   3   0       20.06       11.77      1.84 o 
   2   3   0      673.78      691.16      4.52 o 
   3   3   0     1107.27     1193.16      4.09 o 
   4   3   0       99.71       73.91      1.78 o 
   5   3   0        5.52       11.19      1.52 o 
   6   3   0       21.09       24.51      1.66 o 
   7   3   0      160.28      164.39      9.04 o 
   8   3   0       10.23        9.35      2.39 o 
   9   3   0       17.51       15.27      2.83 o 
  -9   4   0        6.52        7.19      2.76 o 
  -8   4   0       27.66       31.04      1.67 o 
  -7   4   0        3.31        3.57      1.35 o 
  -6   4   0      372.89      367.33     11.54 o 
  -5   4   0      117.74      104.28      3.99 o 
  -4   4   0       26.92       24.24      1.85 o 
  -3   4   0       95.17      106.70      3.73 o 
  -2   4   0     1750.66     1957.21     34.61 o 
  -1   4   0        3.30      186.28     91.34 o 
   0   4   0      390.43      459.17      1.87 o 
   1   4   0      764.66      831.67      5.61 o 
   2   4   0     2024.21     2034.41     16.21 o 
   3   4   0       37.11       39.26      1.79 o 
   4   4   0      214.12      235.51      3.16 o 
   5   4   0      158.22      167.27     10.87 o 
   6   4   0       73.18       72.43      2.98 o 
   7   4   0       98.38       84.43      5.34 o 
   8   4   0      277.93      268.85     15.96 o 
   9   4   0        0.01        2.53      3.66 o 
  10   4   0        0.30        1.33      3.63 o 
  -8   5   0      270.03      277.49      9.20 o 
  -7   5   0       50.19       52.45      1.93 o 
  -6   5   0        0.00        3.08      1.42 o 
  -5   5   0       91.09       92.54      3.54 o 
  -4   5   0        5.92        7.15      1.26 o 
  -3   5   0       91.15       94.41      1.39 o 
  -2   5   0       48.08       46.10      1.29 o 
  -1   5   0     1395.46     1375.92     12.60 o 
   0   5   0      382.65      410.16      4.04 o 
   1   5   0     1146.01     1194.53     12.21 o 
   2   5   0      146.19      153.67      1.87 o 
   3   5   0       37.01       39.06      2.10 o 
   4   5   0      402.85      404.17     15.42 o 
   5   5   0      370.08      351.26     12.98 o 
   6   5   0       18.15       16.30      2.12 o 
   7   5   0       17.79       18.94      2.67 o 
   8   5   0      129.81      116.38      3.53 o 
   9   5   0        1.24        2.98      3.39 o 
  10   5   0        9.82        8.25      2.94 o 
  -7   6   0        3.39        7.94      1.42 o 
  -6   6   0        0.04        1.02      1.38 o 
  -5   6   0       34.46       38.62      1.31 o 
  -4   6   0        0.47        1.34      1.21 o 
  -3   6   0       71.78       55.69      1.20 o 
  -2   6   0        8.02        9.17      1.13 o 
  -1   6   0        2.72        3.95      1.15 o 
   0   6   0      605.16      605.78      2.09 o 
   1   6   0      197.02      203.11      1.71 o 
   2   6   0       34.54       41.03      1.60 o 
   3   6   0       14.37       18.10      1.65 o 
   4   6   0       51.59       54.86      1.81 o 
   5   6   0        1.82        4.20      2.03 o 
   6   6   0      252.13      257.40     12.99 o 
   7   6   0      224.12      219.33      3.26 o 
   8   6   0        8.98       10.04      2.85 o 
   9   6   0       30.54       29.44      2.32 o 
  10   6   0       18.03       18.46      2.75 o 
  -7   7   0        6.21       12.34      1.85 o 
  -6   7   0        2.26        3.67      1.93 o 
  -5   7   0      155.77      155.25      5.16 o 
  -4   7   0      376.79      353.09      8.84 o 
  -3   7   0      361.53      324.20      5.23 o 
  -2   7   0        7.03        6.87      1.33 o 
  -1   7   0       20.37       20.94      1.24 o 
   0   7   0      153.23      153.25      2.68 o 
   1   7   0      291.63      299.95      4.25 o 
   2   7   0      105.65      111.90      2.81 o 
   3   7   0        0.30        2.55      1.64 o 
   4   7   0       61.11       62.35      1.87 o 
   5   7   0       99.28      102.80      3.78 o 
   6   7   0      158.45      161.06      7.84 o 
   7   7   0       18.78       17.50      2.80 o 
   8   7   0       43.71       39.65      3.03 o 
   9   7   0       15.05       15.82      2.19 o 
  -6   8   0        5.49        5.87      1.64 o 
  -5   8   0        2.37        3.36      1.52 o 
  -4   8   0       51.01       50.18      1.95 o 
  -3   8   0      113.80      103.66      2.00 o 
  -2   8   0      743.21      725.81     14.93 o 
  -1   8   0        0.44        0.49      1.25 o 
   0   8   0       71.50       72.49      2.52 o 
   1   8   0      263.37      272.47      1.71 o 
   2   8   0        0.25        1.12      1.31 o 
   3   8   0       21.06       20.61      1.35 o 
   4   8   0       65.90       64.54      1.82 o 
   5   8   0      167.75      161.18      8.73 o 
   6   8   0      440.53      436.75     27.87 o 
   7   8   0      299.96      283.48      3.53 o 
   8   8   0       33.02       37.25      2.22 o 
   9   8   0        9.12        8.13      2.32 o 
  -5   9   0       13.08       12.47      1.81 o 
  -4   9   0        0.48        1.14      2.72 o 
  -3   9   0       52.04       51.03      3.13 o 
  -2   9   0        4.14        5.21      1.40 o 
  -1   9   0       37.59       30.38      1.71 o 
   0   9   0      171.82      163.94      3.41 o 
   1   9   0      417.20      396.58      3.96 o 
   2   9   0       14.54       13.71      1.40 o 
   3   9   0       23.89       26.89      1.42 o 
   4   9   0      498.34      515.09      6.73 o 
   5   9   0       99.56      105.72      3.22 o 
   6   9   0       16.50       16.36      2.10 o 
   7   9   0       12.40       17.37      1.89 o 
   8   9   0       18.68       18.78      1.89 o 
  -3  10   0       41.32       43.69      1.87 o 
  -2  10   0       41.64       40.38      2.33 o 
  -1  10   0      176.14      174.08      1.79 o 
   0  10   0       90.35       88.73      1.65 o 
   1  10   0       94.51       94.85      2.58 o 
   2  10   0       83.22       82.08      1.65 o 
   3  10   0      109.77      108.91      1.81 o 
   4  10   0      178.58      169.57      3.25 o 
   5  10   0       30.74       30.83      1.56 o 
   6  10   0       38.85       38.32      1.97 o 
   7  10   0        8.02        7.69      2.21 o 
  -1  11   0       15.03       15.89      1.83 o 
   0  11   0       17.25       15.31      2.31 o 
   1  11   0      149.04      136.69      4.81 o 
   2  11   0       47.05       45.22      1.71 o 
   3  11   0      172.35      174.36      2.23 o 
   4  11   0        6.32        6.92      1.54 o 
   5  11   0        8.34       10.09      1.64 o 
  -5 -11   1        7.66        9.19      1.66 o 
  -4 -11   1       63.97       64.65      2.13 o 
  -3 -11   1       80.19       84.10      1.62 o 
  -2 -11   1       87.92       89.80      2.51 o 
  -1 -11   1      108.04      105.00      1.67 o 
   0 -11   1       46.04       48.94      2.03 o 
   1 -11   1       12.34       11.58      1.61 o 
  -7 -10   1       94.29       88.35      3.88 o 
  -6 -10   1        1.34        3.19      1.59 o 
  -5 -10   1      118.71      124.70      1.79 o 
  -4 -10   1        7.22        9.76      1.62 o 
  -3 -10   1       66.93       68.03      1.53 o 
  -2 -10   1        4.10        5.97      1.43 o 
  -1 -10   1      154.54      147.90      1.75 o 
   0 -10   1        0.74        1.76      1.44 o 
   1 -10   1       84.97       87.76      2.88 o 
   2 -10   1       15.76       14.49      1.65 o 
   3 -10   1        1.15        1.61      1.73 o 
  -8  -9   1       32.09       29.54      2.35 o 
  -7  -9   1       41.51       35.94      1.87 o 
  -6  -9   1      156.44      167.58      3.05 o 
  -5  -9   1       11.42       13.71      1.46 o 
  -4  -9   1       14.03       13.12      1.39 o 
  -3  -9   1       19.11       18.68      1.54 o 
  -2  -9   1        1.60        4.02      1.47 o 
  -1  -9   1       40.77       40.13      1.37 o 
   0  -9   1        1.11        0.19      1.37 o 
   1  -9   1        7.83        8.68      1.37 o 
   2  -9   1      142.35      135.35      3.45 o 
   3  -9   1       83.92       91.41      2.56 o 
   4  -9   1       27.61       27.94      2.58 o 
   5  -9   1        3.09        3.26      1.67 o 
  -9  -8   1        8.16       12.33      2.35 o 
  -8  -8   1        1.52        2.17      2.19 o 
  -7  -8   1       15.26       14.94      1.81 o 
  -6  -8   1       30.90       30.70      1.67 o 
  -5  -8   1      157.99      152.27      2.85 o 
  -4  -8   1        0.15        2.34      1.41 o 
  -3  -8   1       59.16       62.20      1.47 o 
  -2  -8   1      401.22      401.72      5.73 o 
  -1  -8   1        0.83        1.54      1.39 o 
   0  -8   1      228.10      229.46      2.98 o 
   1  -8   1       62.01       66.85      1.35 o 
   2  -8   1       93.13       93.87      2.02 o 
   3  -8   1        6.09        3.92      1.39 o 
   4  -8   1        4.31        4.98      1.37 o 
   5  -8   1       30.20       32.72      1.68 o 
   6  -8   1       17.93       16.52      1.65 o 
  -9  -7   1        0.48       -0.32      2.57 o 
  -8  -7   1      113.75      116.68      3.12 o 
  -7  -7   1      245.19      240.96      4.73 o 
  -6  -7   1      391.41      406.45      7.23 o 
  -5  -7   1        4.87        5.31      2.02 o 
  -4  -7   1        0.97        4.35      1.27 o 
  -3  -7   1        4.08        5.05      1.47 o 
  -2  -7   1      205.00      210.92      2.28 o 
  -1  -7   1        3.67        5.01      1.20 o 
   0  -7   1        9.78       13.26      1.30 o 
   1  -7   1       96.37       97.31      1.55 o 
   2  -7   1       24.66       22.39      1.50 o 
   3  -7   1       91.40       89.78      2.83 o 
   4  -7   1        3.77        3.36      2.05 o 
   5  -7   1        7.56        8.46      1.47 o 
   6  -7   1       16.35       20.94      1.55 o 
   7  -7   1       46.60       45.62      3.32 o 
  -9  -6   1       13.92       13.71      2.32 o 
  -8  -6   1       76.48       77.01      2.30 o 
  -7  -6   1       17.63       17.16      2.21 o 
  -6  -6   1      236.40      234.69      6.94 o 
  -5  -6   1       23.52       22.05      1.77 o 
  -4  -6   1       80.19       85.20      2.03 o 
  -3  -6   1      214.72      214.15      7.51 o 
  -2  -6   1      253.46      278.88      1.71 o 
  -1  -6   1       43.22       48.24      1.38 o 
   0  -6   1      213.93      223.81      4.27 o 
   1  -6   1      738.57      762.87      9.36 o 
   2  -6   1        4.01        6.99      1.61 o 
   3  -6   1       44.20       52.29      1.63 o 
   4  -6   1        0.38        3.08      1.27 o 
   5  -6   1       72.07       68.13      2.44 o 
   6  -6   1        2.12        2.15      1.85 o 
   7  -6   1       76.82       77.52      3.25 o 
 -10  -5   1        4.56        5.56      3.50 o 
  -9  -5   1       13.90       15.17      2.72 o 
  -8  -5   1       60.16       58.98      2.13 o 
  -7  -5   1        0.69       -0.01      2.30 o 
  -6  -5   1      105.09      112.78      8.14 o 
  -5  -5   1       68.93       62.94      2.62 o 
  -4  -5   1       60.70       57.19      2.17 o 
  -3  -5   1       13.84        9.35      1.58 o 
  -2  -5   1        7.10        7.63      1.90 o 
  -1  -5   1      185.88      174.81      1.90 o 
   0  -5   1        3.99        1.50      1.88 o 
   1  -5   1      154.27      157.72      1.81 o 
   2  -5   1      454.88      475.98      5.81 o 
   3  -5   1        0.38        3.38      1.40 o 
   4  -5   1      139.45      131.87      4.53 o 
   5  -5   1      100.58      113.40      4.66 o 
   6  -5   1      190.66      172.86      3.18 o 
   7  -5   1       91.29       89.36      4.35 o 
   8  -5   1        2.12        3.36      2.00 o 
  -9  -4   1       37.44       40.56      2.53 o 
  -8  -4   1       83.19       75.53      5.02 o 
  -7  -4   1        4.71        0.18      2.32 o 
  -6  -4   1      105.58       95.10      4.23 o 
  -5  -4   1      120.29      120.13      2.85 o 
  -4  -4   1      737.23      753.92      4.57 o 
  -3  -4   1       12.18       25.36      2.03 o 
  -2  -4   1      259.49      287.33      3.07 o 
  -1  -4   1      364.21      394.13      3.64 o 
   0  -4   1     1250.53     1291.32      3.89 o 
   1  -4   1      924.59     1064.62      9.08 o 
   2  -4   1       86.49       89.80      2.89 o 
   3  -4   1       91.76       97.79      1.37 o 
   4  -4   1      249.10      250.11      6.43 o 
   5  -4   1       60.17       57.74      3.12 o 
   6  -4   1        1.59       -0.04      1.37 o 
   7  -4   1        7.62       11.35      1.49 o 
   8  -4   1       54.72       62.12      2.04 o 
   9  -4   1        6.31        9.20      2.37 o 
 -10  -3   1        3.55        6.15      3.75 o 
  -9  -3   1      275.64      296.68      4.70 o 
  -8  -3   1       47.42       45.46      2.23 o 
  -7  -3   1        0.35        1.41      2.21 o 
  -6  -3   1      181.14      195.92      5.83 o 
  -5  -3   1      170.80      170.92     10.11 o 
  -4  -3   1      575.73      656.03      4.70 o 
  -3  -3   1     1638.42     1684.12      6.74 o 
  -2  -3   1       35.67       26.99      2.76 o 
   0  -3   1      923.25      965.98     13.04 o 
   1  -3   1      228.33      218.79      3.73 o 
   2  -3   1      345.94      434.39      4.78 o 
   3  -3   1     1026.30     1021.79     20.36 o 
   4  -3   1        7.51       11.28      1.12 o 
   5  -3   1        7.92        9.08      1.16 o 
   6  -3   1      237.92      237.03      6.03 o 
   7  -3   1      235.49      227.56      7.30 o 
   8  -3   1       14.61       12.42      1.68 o 
   9  -3   1       16.52       16.40      2.01 o 
 -10  -2   1       13.34       13.56      3.80 o 
  -9  -2   1        5.63        5.15      3.48 o 
  -8  -2   1      182.77      166.11      3.57 o 
  -7  -2   1      256.38      231.80     13.61 o 
  -6  -2   1       46.86       35.87      2.33 o 
  -5  -2   1        0.59        2.03      1.98 o 
  -4  -2   1     1128.72     1205.82     57.58 o 
  -3  -2   1     1177.97     1232.36      7.23 o 
  -2  -2   1      616.96      678.46      5.70 o 
   0  -2   1     2209.93     2315.01     23.67 o 
   2  -2   1       11.42        6.56      1.18 o 
   3  -2   1       26.62       21.85      1.34 o 
   4  -2   1      402.61      401.49      7.50 o 
   5  -2   1      128.24      129.18      3.00 o 
   6  -2   1     1835.81     1807.04     30.87 o 
   7  -2   1      526.32      512.50      9.46 o 
   8  -2   1      196.54      197.66      5.01 o 
   9  -2   1       62.23       53.05      2.51 o 
 -10  -1   1        4.22        5.38      3.26 o 
  -9  -1   1       27.63       30.52      3.12 o 
  -8  -1   1       33.59       38.57      3.03 o 
  -7  -1   1      198.76      187.95      3.35 o 
  -6  -1   1      211.05      226.76     10.49 o 
  -5  -1   1        0.42        1.97      1.78 o 
  -4  -1   1     1966.41     2359.37      8.41 o 
  -3  -1   1        8.05        4.12      1.78 o 
  -2  -1   1      640.17      583.29      7.32 o 
   0  -1   1      931.27     1015.00      5.93 o 
   1  -1   1      578.50      585.06      8.92 o 
   2  -1   1      373.12      373.59      7.27 o 
   3  -1   1      366.14      409.32      7.79 o 
   4  -1   1      262.48      243.76      6.40 o 
   5  -1   1      164.62      183.76      3.38 o 
   6  -1   1      239.53      247.55      5.23 o 
   7  -1   1        6.39        7.57      1.38 o 
   8  -1   1      117.42      111.75      1.97 o 
   9  -1   1      109.44      112.24      4.41 o 
 -10   0   1       19.25       21.52      3.35 o 
  -9   0   1      121.42      149.70      3.53 o 
  -8   0   1      172.58      158.02      3.35 o 
  -7   0   1       85.81       78.85      3.03 o 
  -6   0   1      800.86      794.44      6.49 o 
  -5   0   1      740.72      737.80     12.87 o 
  -4   0   1      123.46      107.75      4.04 o 
  -3   0   1     2524.78     2771.16     20.59 o 
  -2   0   1      589.10      609.69      5.47 o 
  -1   0   1      167.27      151.82      3.93 o 
   1   0   1      687.13      719.36      5.72 o 
   2   0   1       66.56       73.68      2.25 o 
   3   0   1     1662.87     1678.31     41.49 o 
   4   0   1       82.50       81.19      3.40 o 
   5   0   1      989.73      962.52     29.46 o 
   6   0   1     1615.75     1579.04     53.54 o 
   7   0   1     1094.41     1092.75     38.66 o 
   8   0   1       56.40       54.27      2.82 o 
   9   0   1       25.90       31.39      2.75 o 
 -10   1   1       27.05       37.07      3.48 o 
  -9   1   1      279.81      302.92      3.89 o 
  -8   1   1       87.53       84.28      2.62 o 
  -7   1   1        3.51        0.77      2.76 o 
  -6   1   1       72.85       66.29      1.72 o 
  -5   1   1      117.12      138.36      4.07 o 
  -4   1   1      668.41      712.59     17.25 o 
  -3   1   1      518.67      576.02     14.87 o 
  -2   1   1     3224.70     3290.39      9.99 o 
  -1   1   1      571.67      631.28      4.59 o 
   0   1   1      791.98      857.66     11.33 o 
   1   1   1      471.73      501.66      4.25 o 
   2   1   1     1821.12     1792.65      6.66 o 
   4   1   1      264.04      260.07      8.13 o 
   5   1   1        3.08        3.35      1.61 o 
   6   1   1       20.72       16.69      1.68 o 
   7   1   1      178.66      171.71      7.19 o 
   8   1   1       15.15       17.05      1.95 o 
   9   1   1       27.00       25.69      2.28 o 
  -9   2   1       77.00       72.29      3.30 o 
  -8   2   1       75.93       82.29      3.16 o 
  -7   2   1       18.76       20.06      1.70 o 
  -6   2   1        0.38        0.53      1.43 o 
  -5   2   1        7.19        5.99      1.33 o 
  -4   2   1      280.43      296.49      5.42 o 
  -3   2   1     1441.58     1459.22     23.83 o 
  -2   2   1     2286.69     2296.57     19.31 o 
  -1   2   1      166.56      131.98      2.33 o 
   0   2   1      111.95      109.89      2.07 o 
   1   2   1     2251.83     2309.29     10.33 o 
   2   2   1      339.27      352.54      5.98 o 
   3   2   1      355.84      362.84      9.98 o 
   4   2   1     1622.80     1640.01      9.29 o 
   5   2   1      185.20      185.48      4.87 o 
   6   2   1       59.66       58.66      1.68 o 
   7   2   1      216.37      209.31      7.10 o 
   8   2   1       60.07       55.14      2.43 o 
   9   2   1       58.84       64.29      4.25 o 
  -9   3   1       36.92       33.50      3.39 o 
  -8   3   1        1.19        3.20      1.73 o 
  -7   3   1       22.77       21.99      1.53 o 
  -6   3   1      314.93      295.07      6.03 o 
  -5   3   1      254.39      251.43      3.70 o 
  -4   3   1       11.01       12.12      2.13 o 
  -3   3   1        0.21        2.43      1.28 o 
  -2   3   1      838.26      850.67      7.32 o 
  -1   3   1     1805.92     1808.47     12.23 o 
   0   3   1     2506.53     2633.51      4.99 o 
   1   3   1     1000.00     1053.10      5.56 o 
   2   3   1      538.44      549.66      7.40 o 
   3   3   1      297.90      278.33      4.03 o 
   4   3   1      271.96      285.90      6.90 o 
   5   3   1        2.26        0.51      1.61 o 
   6   3   1      184.94      188.82      5.51 o 
   7   3   1     1164.04     1120.87     35.10 o 
   8   3   1      144.33      136.42      2.59 o 
   9   3   1        5.08        7.41      3.62 o 
  10   3   1       82.01       80.43      5.11 o 
  -8   4   1       13.67       19.12      1.86 o 
  -7   4   1       72.48       79.31      1.85 o 
  -6   4   1       17.07       14.09      1.31 o 
  -5   4   1       25.38       23.81      1.62 o 
  -4   4   1        7.28        8.00      1.36 o 
  -3   4   1       57.71       58.96      1.40 o 
  -2   4   1      490.24      478.80      6.40 o 
  -1   4   1       23.22       20.15      1.25 o 
   0   4   1       86.03      100.65      1.71 o 
   1   4   1       33.50       43.74      1.55 o 
   2   4   1      257.24      287.62      8.77 o 
   3   4   1        5.48        3.36      1.55 o 
   4   4   1      106.19      100.27      2.12 o 
   5   4   1        3.68        7.97      1.54 o 
   6   4   1       10.09        6.28      2.26 o 
   7   4   1      158.02      157.34      4.00 o 
   8   4   1       66.66       58.14      3.35 o 
   9   4   1       79.71       71.80      3.57 o 
  10   4   1       39.21       45.12      4.25 o 
  -8   5   1       16.83       21.27      1.72 o 
  -7   5   1       25.10       25.01      1.50 o 
  -6   5   1       40.90       36.83      1.66 o 
  -5   5   1      113.73      114.68      2.47 o 
  -4   5   1       36.75       41.01      1.33 o 
  -3   5   1      360.10      351.44      4.87 o 
  -2   5   1      272.62      291.45      1.54 o 
  -1   5   1      742.86      803.55      5.12 o 
   0   5   1     1339.22     1420.05      7.76 o 
   1   5   1      197.94      214.06      3.75 o 
   2   5   1       22.74       33.49      2.37 o 
   3   5   1       26.77       24.79      1.66 o 
   4   5   1     1664.72     1617.30      5.61 o 
   5   5   1      843.87      828.61     46.34 o 
   6   5   1      233.61      231.58      3.16 o 
   7   5   1      213.59      195.50      3.21 o 
   8   5   1       91.74       79.21      3.03 o 
   9   5   1       28.71       26.90      3.44 o 
  10   5   1       38.32       33.68      3.75 o 
  -7   6   1       65.19       75.10      1.66 o 
  -6   6   1        3.37        2.42      1.32 o 
  -5   6   1       97.18       83.01      2.29 o 
  -4   6   1       38.29       32.71      1.25 o 
  -3   6   1       36.54       37.88      1.56 o 
  -2   6   1      160.44      143.05      2.64 o 
  -1   6   1        3.77        6.79      1.15 o 
   0   6   1       95.69      111.31      1.25 o 
   1   6   1       47.06       53.05      2.87 o 
   2   6   1      446.37      459.59     13.32 o 
   3   6   1      136.56      142.86      4.07 o 
   4   6   1        2.37        4.54      1.73 o 
   5   6   1      117.90      113.12      5.63 o 
   6   6   1        0.05        0.14      2.53 o 
   7   6   1        6.91        6.37      2.62 o 
   8   6   1       77.13       76.32      3.03 o 
   9   6   1        4.08        0.59      3.03 o 
  10   6   1       18.64       14.24      3.80 o 
  -6   7   1       14.22       12.89      1.37 o 
  -5   7   1       13.50       13.27      1.26 o 
  -4   7   1        0.84        1.73      1.17 o 
  -3   7   1       18.13       18.10      1.17 o 
  -2   7   1       75.26       71.16      1.25 o 
  -1   7   1      167.02      170.95      1.39 o 
   0   7   1       26.27       24.15      1.35 o 
   1   7   1      155.06      154.71      4.61 o 
   2   7   1      773.95      806.64     14.90 o 
   3   7   1      839.60      896.43     15.06 o 
   4   7   1        9.30        9.07      1.88 o 
   5   7   1        0.34        1.18      2.11 o 
   6   7   1        2.09        3.71      2.12 o 
   7   7   1        0.03        0.50      2.76 o 
   8   7   1        3.07        4.02      2.89 o 
   9   7   1       26.81       29.12      3.16 o 
  -6   8   1        5.12        4.78      1.92 o 
  -5   8   1       16.49       17.19      1.40 o 
  -4   8   1        6.25        8.88      1.27 o 
  -3   8   1        0.00        1.94      1.17 o 
  -2   8   1       75.67       71.15      2.34 o 
  -1   8   1       57.80       54.82      1.50 o 
   0   8   1       84.19       88.38      1.59 o 
   1   8   1        0.57        2.14      1.32 o 
   2   8   1       60.14       56.52      2.08 o 
   3   8   1       85.50       96.91      1.97 o 
   4   8   1      198.35      197.06      2.89 o 
   5   8   1       28.16       28.97      1.91 o 
   6   8   1       83.15       82.12      6.08 o 
   7   8   1       30.95       27.81      2.89 o 
   8   8   1       10.28        6.65      2.49 o 
   9   8   1      125.39      132.02      3.62 o 
  -4   9   1        0.00        0.98      2.80 o 
  -3   9   1       65.43       58.43      2.17 o 
  -2   9   1        0.07        0.28      1.42 o 
  -1   9   1      141.56      145.07      1.60 o 
   0   9   1      380.05      388.71      5.75 o 
   1   9   1      131.38      132.15      2.33 o 
   2   9   1        4.41        5.79      1.37 o 
   3   9   1       53.12       57.85      1.40 o 
   4   9   1      182.23      176.75      6.96 o 
   5   9   1       87.18       88.98      3.03 o 
   6   9   1        9.98       10.13      2.09 o 
   7   9   1      137.14      135.59      2.76 o 
   8   9   1        2.93        6.33      1.97 o 
  -3  10   1       28.37       28.12      1.73 o 
  -2  10   1        2.04        0.90      1.52 o 
  -1  10   1       73.43       76.46      2.97 o 
   0  10   1        4.80        9.62      1.83 o 
   1  10   1       65.32       68.28      1.48 o 
   2  10   1        9.93        9.81      1.36 o 
   3  10   1      103.51      109.53      1.63 o 
   4  10   1        5.33        5.94      1.46 o 
   5  10   1        0.13        1.50      1.49 o 
   6  10   1        0.09        0.00      1.72 o 
   7  10   1      141.10      134.86      4.43 o 
  -1  11   1       60.99       51.80      1.80 o 
   0  11   1      144.12      142.26      3.73 o 
   1  11   1       75.33       72.40      1.58 o 
   2  11   1       25.59       27.14      3.09 o 
   3  11   1      179.45      169.49      2.07 o 
   4  11   1       39.17       38.89      2.26 o 
   5  11   1       82.07       82.74      1.75 o 
   6  11   1       10.36        7.99      1.73 o 
  -5 -11   2        3.76        3.00      1.68 o 
  -4 -11   2       22.07       20.91      1.71 o 
  -3 -11   2       22.47       24.39      1.58 o 
  -2 -11   2        0.02       -0.03      1.53 o 
  -1 -11   2       25.59       24.80      1.60 o 
   0 -11   2       28.78       28.38      1.50 o 
   1 -11   2       20.37       18.68      1.51 o 
  -7 -10   2        7.86        7.03      1.77 o 
  -6 -10   2       12.03       11.70      1.61 o 
  -5 -10   2       66.18       64.18      1.75 o 
  -4 -10   2      178.78      174.38      3.09 o 
  -3 -10   2       13.03       13.76      1.44 o 
  -2 -10   2        0.02        0.86      1.71 o 
  -1 -10   2       17.58       18.14      1.37 o 
   0 -10   2        4.66        5.77      1.35 o 
   1 -10   2        5.10        6.30      1.48 o 
   2 -10   2       14.95       17.38      1.60 o 
   3 -10   2       36.66       33.53      1.89 o 
  -8  -9   2       13.21       12.33      2.12 o 
  -7  -9   2        4.80        4.92      1.96 o 
  -6  -9   2      229.47      230.19      4.80 o 
  -5  -9   2       29.95       27.11      1.50 o 
  -4  -9   2      428.05      424.11      2.75 o 
  -3  -9   2        3.99        4.27      1.48 o 
  -2  -9   2      187.76      190.32      2.87 o 
  -1  -9   2      260.52      255.33      2.80 o 
   0  -9   2      386.26      386.26      2.73 o 
   1  -9   2       30.63       31.90      1.41 o 
   2  -9   2        7.41        9.37      1.42 o 
   3  -9   2        0.00       -0.31      1.51 o 
   4  -9   2        2.98        3.43      2.58 o 
   5  -9   2       67.11       69.95      5.08 o 
  -8  -8   2       34.09       34.82      2.22 o 
  -7  -8   2        3.36        4.05      1.86 o 
  -6  -8   2      149.23      151.19      1.99 o 
  -5  -8   2        2.68        4.25      1.47 o 
  -4  -8   2      274.16      289.63      6.21 o 
  -3  -8   2        0.49        1.62      1.32 o 
  -2  -8   2      258.66      254.33      4.03 o 
  -1  -8   2      142.21      148.12      2.52 o 
   0  -8   2      248.42      241.83      2.09 o 
   1  -8   2       32.46       31.33      1.31 o 
   2  -8   2      417.77      398.70      9.37 o 
   3  -8   2      226.98      216.93      5.00 o 
   4  -8   2        5.48        7.44      1.39 o 
   5  -8   2       37.85       33.83      1.68 o 
   6  -8   2        2.90        0.59      1.65 o 
  -9  -7   2        1.03        3.14      2.24 o 
  -8  -7   2       58.12       55.41      2.51 o 
  -7  -7   2       32.66       29.07      1.56 o 
  -6  -7   2      469.23      458.32     14.31 o 
  -5  -7   2      174.42      161.15      3.83 o 
  -4  -7   2      157.51      161.29      1.58 o 
  -3  -7   2       15.88       18.09      1.23 o 
  -2  -7   2        0.25       -0.01      1.21 o 
  -1  -7   2       56.38       60.16      1.36 o 
   0  -7   2      104.17      101.69      3.70 o 
   1  -7   2      137.89      132.42      1.87 o 
   2  -7   2        8.66       13.84      2.92 o 
   3  -7   2      385.36      394.32      8.43 o 
   4  -7   2      160.75      141.54      2.10 o 
   5  -7   2        8.13       13.39      2.37 o 
   6  -7   2       35.23       32.76      3.23 o 
   7  -7   2        0.78        1.66      2.05 o 
  -9  -6   2       15.91       17.28      2.56 o 
  -8  -6   2       56.94       60.90      2.15 o 
  -7  -6   2      445.35      408.45     12.23 o 
  -6  -6   2        0.11       -0.63      1.81 o 
  -5  -6   2       68.35       71.91      1.78 o 
  -4  -6   2      182.93      194.21      1.97 o 
  -3  -6   2       14.38       14.08      1.26 o 
  -2  -6   2      541.97      576.17      3.78 o 
  -1  -6   2      282.82      288.37      2.41 o 
   0  -6   2        0.82        1.46      1.44 o 
   1  -6   2     1016.70     1051.32     22.85 o 
   2  -6   2      296.26      298.48     11.96 o 
   3  -6   2       19.57       21.94      2.92 o 
   4  -6   2       29.22       25.43      2.35 o 
   5  -6   2       59.17       58.65      1.74 o 
   6  -6   2      109.42      104.79      5.81 o 
   7  -6   2        5.01       10.38      2.27 o 
  -9  -5   2        7.79        8.83      2.41 o 
  -8  -5   2       43.55       46.75      2.08 o 
  -7  -5   2        1.23        0.96      1.70 o 
  -6  -5   2        3.93        2.84      1.74 o 
  -5  -5   2        1.42        2.06      1.68 o 
  -4  -5   2      116.27      123.41      1.83 o 
  -3  -5   2      515.13      571.01      6.76 o 
  -2  -5   2     2433.58     2726.18     10.26 o 
  -1  -5   2      669.30      733.99     10.94 o 
   0  -5   2       52.23       52.79      2.83 o 
   1  -5   2       90.03      100.16      4.82 o 
   2  -5   2      138.64      131.60      4.27 o 
   3  -5   2       37.90       34.48      1.88 o 
   4  -5   2       38.70       29.87      1.76 o 
   5  -5   2      346.66      333.03     14.60 o 
   6  -5   2        6.23        3.55      2.28 o 
   7  -5   2        4.46        6.66      1.84 o 
   8  -5   2        0.76        0.06      2.05 o 
 -10  -4   2        0.04       -0.32      4.70 o 
  -9  -4   2        2.05        2.22      3.98 o 
  -8  -4   2      464.96      399.92     12.99 o 
  -7  -4   2      323.50      290.87      9.63 o 
  -6  -4   2        0.92        1.84      1.60 o 
  -5  -4   2      177.55      205.54      3.48 o 
  -4  -4   2       37.96       40.33      2.58 o 
  -3  -4   2        0.04       -0.82      1.63 o 
  -2  -4   2     1030.07     1078.01      7.10 o 
  -1  -4   2      711.84      776.25      4.20 o 
   0  -4   2      176.32      180.19      4.11 o 
   1  -4   2     3444.99     3689.90     83.87 o 
   2  -4   2     1858.09     1931.55     49.24 o 
   3  -4   2     1101.15     1194.39     19.41 o 
   4  -4   2       23.37       22.07      1.17 o 
   5  -4   2        1.82        4.64      1.33 o 
   6  -4   2        4.24        4.07      1.82 o 
   7  -4   2        5.54        2.19      1.78 o 
   8  -4   2        1.15        1.85      4.57 o 
   9  -4   2       10.32       13.54      1.91 o 
 -10  -3   2       11.28       15.19      3.93 o 
  -9  -3   2       86.88       92.55      3.89 o 
  -8  -3   2       50.73       61.99      3.62 o 
  -7  -3   2        2.45        2.34      2.01 o 
  -6  -3   2      164.21      173.41      4.41 o 
  -5  -3   2        0.10        1.24      1.96 o 
  -4  -3   2      139.73      139.39      2.98 o 
  -2  -3   2      226.54      198.45      2.23 o 
  -1  -3   2        2.38        6.92      2.08 o 
   0  -3   2       49.16       57.65      2.31 o 
   1  -3   2      150.02      189.14      3.18 o 
   2  -3   2     1922.46     2077.09     26.12 o 
   3  -3   2      322.66      370.92      6.00 o 
   4  -3   2      698.56      688.35     11.95 o 
   5  -3   2      129.42      128.69      3.49 o 
   6  -3   2      118.69      131.29      2.32 o 
   7  -3   2      164.00      171.10      3.70 o 
   8  -3   2       22.55       26.52      2.02 o 
   9  -3   2        1.88        2.54      2.48 o 
 -10  -2   2       82.56       94.68      4.11 o 
  -9  -2   2        0.24       -1.18      3.53 o 
  -8  -2   2      437.80      419.17      4.20 o 
  -7  -2   2      231.64      253.37      3.66 o 
  -6  -2   2       89.09       72.42      2.13 o 
  -5  -2   2     1546.80     1655.34     67.39 o 
  -4  -2   2      201.47      265.49      8.84 o 
  -3  -2   2       31.32       29.07      3.07 o 
  -2  -2   2     2085.28     2099.04      8.86 o 
  -1  -2   2        6.37       14.92      2.31 o 
   0  -2   2      109.31       92.39      1.93 o 
   2  -2   2     2210.24     2425.52     42.46 o 
   3  -2   2       22.05       16.83      1.24 o 
   4  -2   2      108.04      123.13      2.57 o 
   5  -2   2      371.22      397.47      7.26 o 
   6  -2   2        1.13        2.56      1.26 o 
   7  -2   2        0.19        1.75      1.35 o 
   8  -2   2       22.87       27.20      1.82 o 
   9  -2   2       32.48       39.65      2.92 o 
  10  -2   2        7.23        7.82      4.91 o 
 -10  -1   2       97.50       93.54      3.66 o 
  -9  -1   2       44.75       51.27      3.21 o 
  -8  -1   2      102.84      100.69      3.26 o 
  -7  -1   2       44.31       32.60      2.89 o 
  -6  -1   2      495.39      509.55      4.25 o 
  -5  -1   2       11.73       17.23      2.31 o 
  -4  -1   2       19.14       17.66      2.00 o 
  -2  -1   2       69.02       90.60      3.07 o 
  -1  -1   2     2577.25     2402.33     12.34 o 
   0  -1   2       30.87       33.07      1.95 o 
   1  -1   2     1971.36     1936.43     12.14 o 
   2  -1   2      146.50      150.79      3.97 o 
   3  -1   2       78.90       80.48      1.78 o 
   4  -1   2       15.23       15.22      1.20 o 
   5  -1   2       19.80       14.03      1.20 o 
   6  -1   2     1794.38     1794.94     35.45 o 
   7  -1   2      496.43      478.02      9.25 o 
   8  -1   2       11.61       12.13      1.44 o 
   9  -1   2       57.28       60.31      3.00 o 
 -10   0   2       50.41       55.88      3.57 o 
  -9   0   2       55.54       64.88      3.26 o 
  -8   0   2      210.12      184.11      3.39 o 
  -7   0   2       15.93       20.35      2.85 o 
  -6   0   2      101.56       87.31      2.53 o 
  -5   0   2      243.76      237.23      2.98 o 
  -4   0   2      366.85      390.86      3.89 o 
  -3   0   2     1487.98     1496.27      6.37 o 
  -2   0   2     1853.32     2086.43      8.23 o 
  -1   0   2        9.09       11.66      3.39 o 
   0   0   2      164.96      168.46      4.61 o 
   1   0   2     3746.36     3520.33     24.12 o 
   2   0   2       24.45       23.73      4.43 o 
   3   0   2      724.37      640.05     16.64 o 
   4   0   2      777.47      802.52     24.33 o 
   5   0   2        2.69        5.93      1.46 o 
   6   0   2        6.42        5.01      1.53 o 
   7   0   2        1.59        4.07      1.65 o 
   8   0   2        0.19        1.52      1.80 o 
   9   0   2       42.09       41.70      2.86 o 
  -9   1   2        4.29       14.33      2.62 o 
  -8   1   2        5.05       11.39      2.44 o 
  -7   1   2      234.36      243.56      3.39 o 
  -6   1   2      583.45      585.86      3.75 o 
  -5   1   2       15.30       14.60      2.31 o 
  -4   1   2     1228.38     1292.52     24.66 o 
  -3   1   2       14.49       23.16      1.54 o 
  -2   1   2      311.13      342.05      3.97 o 
  -1   1   2      179.75      191.59      5.95 o 
   0   1   2      377.50      354.91     16.55 o 
   1   1   2       23.20       17.31      2.11 o 
   2   1   2      529.84      531.55     10.76 o 
   3   1   2      160.86      177.12      6.31 o 
   4   1   2      173.92      191.35      5.26 o 
   5   1   2      807.93      805.04     24.44 o 
   6   1   2        7.94        9.62      1.32 o 
   7   1   2      203.99      198.24      7.11 o 
   8   1   2        6.40        6.61      2.17 o 
   9   1   2      234.63      219.39      3.28 o 
  10   1   2       32.27       37.22      3.79 o 
  -9   2   2        0.01        0.54      3.26 o 
  -8   2   2      127.83      141.47      2.89 o 
  -7   2   2        0.23        3.48      2.35 o 
  -6   2   2      404.10      413.55      7.82 o 
  -5   2   2     1305.70     1280.33     14.24 o 
  -4   2   2       37.76       36.36      1.30 o 
  -3   2   2      804.00      824.19     10.10 o 
  -2   2   2      275.97      258.41      2.20 o 
  -1   2   2     1567.41     1632.59      8.23 o 
   0   2   2      458.77      446.30      6.32 o 
   1   2   2      530.21      494.96      7.15 o 
   2   2   2      870.50      847.70     13.97 o 
   3   2   2      563.50      555.34      4.48 o 
   4   2   2      151.36      163.27      2.09 o 
   5   2   2      379.29      373.34      3.19 o 
   6   2   2      225.72      207.59      6.06 o 
   7   2   2      273.45      260.89      2.54 o 
   8   2   2      116.65      111.88      2.51 o 
   9   2   2       57.20       54.88      2.60 o 
  10   2   2       76.60       83.64      4.97 o 
  -9   3   2       52.89       53.71      2.89 o 
  -8   3   2       64.60       70.62      2.67 o 
  -7   3   2        5.99        9.16      1.81 o 
  -6   3   2      189.28      177.88      3.07 o 
  -5   3   2      507.28      490.26      8.55 o 
  -4   3   2       81.18       81.31      1.39 o 
  -3   3   2       15.02       18.29      1.16 o 
  -2   3   2        0.83        0.97      1.37 o 
  -1   3   2     1877.88     1926.58     18.33 o 
   0   3   2      895.88      932.78      9.51 o 
   1   3   2      796.14      919.21      7.56 o 
   2   3   2     1688.24     1707.49     37.51 o 
   3   3   2        0.22        2.37      1.53 o 
   4   3   2     1352.37     1413.50     25.50 o 
   5   3   2     1095.25     1120.70     12.14 o 
   6   3   2       55.88       56.77      2.03 o 
   7   3   2       22.60       23.30      1.87 o 
   8   3   2      118.37      118.26      5.00 o 
   9   3   2       50.09       48.19      2.43 o 
  10   3   2       20.52       21.75      4.02 o 
  -8   4   2        5.35        8.59      2.53 o 
  -7   4   2      163.40      154.47      2.92 o 
  -6   4   2      128.95      124.22      3.24 o 
  -5   4   2       28.43       29.53      1.44 o 
  -4   4   2       70.48       69.22      1.35 o 
  -3   4   2        4.94        7.22      1.38 o 
  -2   4   2        3.59        5.03      1.13 o 
  -1   4   2      565.22      646.85      9.24 o 
   0   4   2     1206.06     1226.25     17.99 o 
   1   4   2      138.62      167.25      1.57 o 
   2   4   2        0.14        1.57      1.14 o 
   3   4   2       73.00       76.90      1.87 o 
   4   4   2        6.53       12.83      1.39 o 
   5   4   2      137.28      146.33      2.03 o 
   6   4   2      347.78      330.27      3.93 o 
   7   4   2        8.46        7.40      1.61 o 
   8   4   2      300.81      286.82      2.70 o 
   9   4   2       99.80      102.36      3.57 o 
  10   4   2       61.88       66.78      4.20 o 
  -8   5   2        3.45        4.80      1.70 o 
  -7   5   2       80.84       79.36      3.55 o 
  -6   5   2      166.19      165.42      4.05 o 
  -5   5   2        0.14        1.22      1.33 o 
  -4   5   2      123.13      131.68      2.98 o 
  -3   5   2      135.34      134.01      3.63 o 
  -2   5   2      218.63      211.21      2.76 o 
  -1   5   2        2.49        2.26      1.33 o 
   0   5   2       18.75       21.63      1.28 o 
   1   5   2      764.77      799.50     10.63 o 
   2   5   2      500.17      484.64     12.82 o 
   3   5   2       74.45       65.70      1.39 o 
   4   5   2        3.37        2.25      1.47 o 
   5   5   2      507.40      517.21      2.55 o 
   6   5   2       36.09       35.50      1.81 o 
   7   5   2        6.22        8.18      1.89 o 
   8   5   2        4.32        2.71      2.71 o 
   9   5   2        0.77        0.90      3.26 o 
  10   5   2       30.88       32.01      3.71 o 
  -7   6   2        7.18        4.33      1.50 o 
  -6   6   2       26.76       29.30      1.70 o 
  -5   6   2        0.20        0.55      1.27 o 
  -4   6   2        9.15        8.08      1.27 o 
  -3   6   2       20.23       20.04      1.26 o 
  -2   6   2       59.01       63.27      1.33 o 
  -1   6   2        2.01        2.80      1.56 o 
   0   6   2      192.50      219.57      3.61 o 
   1   6   2        1.87        1.82      1.25 o 
   2   6   2       80.16       87.53      1.77 o 
   3   6   2      741.46      782.70     24.46 o 
   4   6   2       13.69       14.16      2.05 o 
   5   6   2       24.48       21.02      2.12 o 
   6   6   2      708.30      699.03      3.80 o 
   7   6   2        1.22       -0.50      2.67 o 
   8   6   2       62.08       66.06      2.44 o 
   9   6   2      280.34      284.79      3.84 o 
  10   6   2       25.51       23.92      3.26 o 
  -6   7   2       28.23       29.54      1.56 o 
  -5   7   2        4.74        4.72      1.48 o 
  -4   7   2       81.18       74.33      2.36 o 
  -3   7   2       94.21       86.51      1.49 o 
  -2   7   2        3.63        2.88      1.17 o 
  -1   7   2      136.61      135.46      1.57 o 
   0   7   2       22.12       22.66      1.13 o 
   1   7   2       11.56       10.97      1.70 o 
   2   7   2      300.59      300.48      6.17 o 
   3   7   2       41.41       44.79      1.79 o 
   4   7   2      111.30      107.67      4.50 o 
   5   7   2      382.57      371.76     23.13 o 
   6   7   2       32.26       31.51      2.67 o 
   7   7   2       24.16       18.94      2.80 o 
   8   7   2        0.01       -1.85      2.35 o 
   9   7   2       10.37       11.71      3.03 o 
  -5   8   2        1.65        2.74      1.34 o 
  -4   8   2       26.35       28.91      1.31 o 
  -3   8   2      158.07      150.59      2.77 o 
  -2   8   2       14.51       19.81      1.16 o 
  -1   8   2       33.82       34.52      1.25 o 
   0   8   2        0.59        3.31      1.26 o 
   1   8   2       35.87       33.99      1.75 o 
   2   8   2       33.77       34.65      1.76 o 
   3   8   2        1.49        1.67      1.68 o 
   4   8   2      683.06      710.62     23.13 o 
   5   8   2      102.08      108.94      6.96 o 
   6   8   2       66.63       64.52      2.89 o 
   7   8   2       90.69       99.65      3.03 o 
   8   8   2      146.05      152.41      3.35 o 
   9   8   2       84.17       87.62      2.89 o 
  -4   9   2        5.46        9.26      1.68 o 
  -3   9   2        0.09        2.68      1.48 o 
  -2   9   2       58.89       56.32      1.52 o 
  -1   9   2        9.38       13.57      1.84 o 
   0   9   2       13.56       14.51      1.42 o 
   1   9   2       17.44       19.90      1.40 o 
   2   9   2       14.91       18.93      1.49 o 
   3   9   2        9.51        6.43      1.97 o 
   4   9   2      373.76      373.37     14.35 o 
   5   9   2       12.80       14.47      2.44 o 
   6   9   2        0.20        1.49      2.76 o 
   7   9   2      137.09      137.94      2.80 o 
   8   9   2       18.88       17.05      2.58 o 
  -3  10   2        0.03        1.34      1.57 o 
  -2  10   2       15.82       16.04      1.55 o 
  -1  10   2        0.07        3.34      1.58 o 
   0  10   2        2.90        3.50      1.46 o 
   1  10   2       67.34       69.94      1.89 o 
   2  10   2       89.18       84.80      1.57 o 
   3  10   2       80.48       84.80      1.78 o 
   4  10   2        3.67        4.88      1.44 o 
   5  10   2      277.53      285.67     21.41 o 
   6  10   2        0.02       -0.32      2.44 o 
   7  10   2        0.12        4.07      2.53 o 
  -1  11   2      133.44      115.67      3.48 o 
   0  11   2        0.04        3.01      1.64 o 
   1  11   2       52.28       52.66      1.70 o 
   2  11   2        0.32       -1.55      1.55 o 
   3  11   2        0.54        1.30      1.78 o 
   4  11   2       22.43       20.66      1.66 o 
   5  11   2       13.58       17.27      1.78 o 
   6  11   2       17.01       19.06      3.19 o 
  -5 -11   3       11.97       13.83      2.43 o 
  -4 -11   3        9.50        9.47      1.67 o 
  -3 -11   3       65.67       64.68      1.73 o 
  -2 -11   3      108.43      113.12      2.15 o 
  -1 -11   3        3.23        2.18      1.44 o 
   0 -11   3        4.32        6.51      1.48 o 
   1 -11   3        0.67        0.56      1.50 o 
  -6 -10   3       15.43       15.39      2.88 o 
  -5 -10   3        5.23        4.00      1.56 o 
  -4 -10   3       16.56       15.24      1.61 o 
  -3 -10   3        0.52        1.95      1.58 o 
  -2 -10   3       52.81       49.18      2.33 o 
  -1 -10   3       95.01       97.62      2.00 o 
   0 -10   3        0.97        2.82      1.57 o 
   1 -10   3        1.29       -1.38      1.57 o 
   2 -10   3       28.93       28.49      1.67 o 
   3 -10   3        0.52        3.72      1.70 o 
  -7  -9   3        0.00        0.54      1.63 o 
  -6  -9   3       24.81       24.89      2.18 o 
  -5  -9   3       43.12       43.19      1.57 o 
  -4  -9   3       24.61       21.14      2.13 o 
  -3  -9   3      151.78      148.08      2.17 o 
  -2  -9   3       22.45       24.16      1.51 o 
  -1  -9   3        5.61        5.69      1.39 o 
   0  -9   3      233.28      230.83      3.69 o 
   1  -9   3      127.42      126.14      3.84 o 
   2  -9   3       30.45       34.35      1.47 o 
   3  -9   3        7.77        9.95      1.73 o 
   4  -9   3      289.59      267.69      7.32 o 
   5  -9   3       51.97       55.16      2.91 o 
  -8  -8   3        0.02        1.54      1.96 o 
  -7  -8   3        0.04        0.65      1.67 o 
  -6  -8   3       49.24       53.30      1.54 o 
  -5  -8   3        0.47        1.42      1.48 o 
  -4  -8   3      132.74      131.69      1.65 o 
  -3  -8   3      214.72      204.51      2.75 o 
  -2  -8   3       71.77       69.60      2.70 o 
  -1  -8   3      517.98      511.01      9.31 o 
   0  -8   3      187.74      186.92      2.47 o 
   1  -8   3      104.93      105.54      1.77 o 
   2  -8   3        0.91        3.35      1.75 o 
   3  -8   3      309.21      300.70      6.49 o 
   4  -8   3       42.32       45.64      1.74 o 
   5  -8   3        7.76       12.70      1.79 o 
   6  -8   3       17.01       14.81      1.76 o 
  -9  -7   3        1.42        2.71      2.69 o 
  -8  -7   3       31.77       29.37      1.85 o 
  -7  -7   3       99.47       94.63      2.49 o 
  -6  -7   3       39.33       41.78      1.95 o 
  -5  -7   3        8.27        7.17      1.65 o 
  -4  -7   3      224.07      224.04      2.52 o 
  -3  -7   3      243.79      260.90      4.15 o 
  -2  -7   3       67.00       73.93      1.40 o 
  -1  -7   3        0.92        1.75      1.20 o 
   0  -7   3       41.76       45.56      2.76 o 
   1  -7   3      887.68      865.62     27.47 o 
   2  -7   3      576.81      557.49      7.93 o 
   3  -7   3        1.16        3.40      3.62 o 
   4  -7   3        4.18        2.82      1.76 o 
   5  -7   3       15.40       20.03      2.80 o 
   6  -7   3       48.61       41.48      5.58 o 
   7  -7   3        0.07       -1.93      2.10 o 
  -9  -6   3       37.12       36.45      2.51 o 
  -8  -6   3       33.77       29.21      2.12 o 
  -7  -6   3       28.09       32.93      1.79 o 
  -6  -6   3       17.21       11.28      1.84 o 
  -5  -6   3     2004.59     1943.30      7.73 o 
  -4  -6   3       47.57       42.38      1.81 o 
  -3  -6   3       73.32       65.75      2.62 o 
  -2  -6   3        0.10        3.10      1.28 o 
  -1  -6   3       21.44       26.43      1.57 o 
   0  -6   3       40.13       38.85      1.53 o 
   1  -6   3       17.22       14.00      1.51 o 
   2  -6   3      800.47      860.50     29.32 o 
   3  -6   3     1836.28     1780.36     40.49 o 
   4  -6   3       24.86       25.83      2.83 o 
   5  -6   3      105.71       97.72      1.81 o 
   6  -6   3       11.34       13.03      2.58 o 
   7  -6   3        3.93        3.88      1.93 o 
   8  -6   3       19.30       20.12      3.44 o 
  -9  -5   3       53.33       50.28      2.86 o 
  -8  -5   3       69.91       65.19      2.22 o 
  -7  -5   3       41.10       41.77      1.91 o 
  -6  -5   3       13.22       15.80      1.96 o 
  -5  -5   3      380.70      403.24      2.62 o 
  -4  -5   3      433.18      460.38      2.51 o 
  -3  -5   3       12.75       21.52      1.88 o 
  -2  -5   3      578.91      605.76      3.84 o 
  -1  -5   3      521.16      556.02      3.75 o 
   0  -5   3      909.15      989.88     34.68 o 
   1  -5   3       31.56       36.06      3.50 o 
   2  -5   3       26.32       27.34      1.70 o 
   3  -5   3       89.29       87.09      1.94 o 
   4  -5   3        0.24        1.77      1.68 o 
   5  -5   3      493.32      433.31     20.71 o 
   6  -5   3       40.03       36.95      3.57 o 
   7  -5   3      127.51      135.58      5.65 o 
   8  -5   3       17.31       28.18      3.87 o 
 -10  -4   3      133.87      141.79      5.02 o 
  -9  -4   3        2.46        3.93      3.66 o 
  -8  -4   3      104.91       99.42      3.09 o 
  -7  -4   3      402.65      366.22      9.64 o 
  -6  -4   3      160.00      124.40      5.27 o 
  -5  -4   3       74.73       67.26      2.04 o 
  -4  -4   3       85.94       91.99      1.90 o 
  -3  -4   3        1.43        0.03      1.61 o 
  -2  -4   3      205.63      234.56      3.12 o 
  -1  -4   3     4063.60     4325.58      8.95 o 
   0  -4   3      702.65      685.47      3.84 o 
   1  -4   3     1121.62     1158.58     21.34 o 
   2  -4   3      516.84      619.50     15.22 o 
   3  -4   3     2327.63     2336.08     47.07 o 
   4  -4   3      149.83      183.06      3.88 o 
   5  -4   3       81.28       78.47      2.21 o 
   6  -4   3      223.48      215.16      6.02 o 
   7  -4   3       26.33       30.26      2.08 o 
   8  -4   3       28.36       27.35      2.60 o 
   9  -4   3        3.87        1.99      2.18 o 
 -10  -3   3       99.34       99.92      4.25 o 
  -9  -3   3       10.94       13.47      3.16 o 
  -8  -3   3       54.00       51.05      3.12 o 
  -7  -3   3       68.95       59.03      3.14 o 
  -6  -3   3       29.30       23.20      1.78 o 
  -5  -3   3       22.14       14.04      1.98 o 
  -4  -3   3      476.21      526.77      3.15 o 
  -3  -3   3      867.64      951.39      3.82 o 
  -2  -3   3       21.59       14.56      2.62 o 
  -1  -3   3      374.97      346.96      3.66 o 
   0  -3   3     2788.60     2925.69      5.66 o 
   1  -3   3      662.35      736.06     16.15 o 
   2  -3   3      118.19       90.13      2.55 o 
   3  -3   3      198.52      234.14      4.80 o 
   4  -3   3      629.30      610.01     13.14 o 
   5  -3   3       42.19       51.16      1.36 o 
   6  -3   3        7.76        6.77      1.39 o 
   7  -3   3        0.19        2.80      1.47 o 
   8  -3   3       27.46       27.79      1.64 o 
   9  -3   3      324.90      340.89     18.97 o 
 -10  -2   3       24.53       28.03      3.44 o 
  -9  -2   3        0.45        0.23      3.12 o 
  -8  -2   3       13.73       11.98      3.03 o 
  -7  -2   3      487.76      394.12      4.02 o 
  -6  -2   3        5.44        6.19      2.76 o 
  -5  -2   3        2.07        4.74      1.80 o 
  -4  -2   3       45.07       55.05      2.38 o 
  -3  -2   3      774.79      807.29     15.03 o 
  -2  -2   3       44.52       40.56      2.62 o 
  -1  -2   3       75.44       73.56      3.30 o 
   0  -2   3     1540.46     1538.27     12.91 o 
   1  -2   3     1057.52     1050.99      3.85 o 
   2  -2   3     3561.60     3731.33    107.67 o 
   3  -2   3     1447.96     1505.26     39.53 o 
   4  -2   3       42.64       44.86      1.47 o 
   5  -2   3       27.65       29.18      1.46 o 
   6  -2   3      123.13      111.15      3.99 o 
   7  -2   3      498.18      468.40      9.26 o 
   8  -2   3        0.48        2.11      1.48 o 
   9  -2   3        0.01        0.64      1.91 o 
  10  -2   3       14.22       10.40      2.68 o 
 -10  -1   3       17.73       17.05      3.39 o 
  -9  -1   3        9.63       14.33      3.12 o 
  -8  -1   3        0.77       -1.54      2.94 o 
  -7  -1   3        4.00        3.26      2.80 o 
  -6  -1   3      375.20      372.64      3.44 o 
  -5  -1   3       49.56       58.32      2.44 o 
  -4  -1   3       62.14       52.81      2.71 o 
  -3  -1   3      108.78      104.65      3.58 o 
  -2  -1   3     1372.97     1282.36      9.31 o 
  -1  -1   3      116.00      116.83      3.66 o 
   1  -1   3      149.76      158.98      2.37 o 
   2  -1   3     2516.65     2436.14     12.12 o 
   3  -1   3     4097.47     4092.52     29.37 o 
   4  -1   3      792.20      873.09     20.06 o 
   5  -1   3      346.75      349.10      7.68 o 
   6  -1   3        7.10        5.83      1.48 o 
   7  -1   3      145.17      129.61      2.62 o 
   8  -1   3       54.21       58.68      2.38 o 
   9  -1   3       12.28       16.34      2.55 o 
  10  -1   3        3.46        5.15      4.20 o 
  -9   0   3       39.99       37.80      3.26 o 
  -8   0   3       29.02       38.84      3.03 o 
  -7   0   3      614.66      607.39      4.20 o 
  -6   0   3       99.07       97.75      3.07 o 
  -5   0   3      482.73      509.59      4.02 o 
  -4   0   3       42.04       39.15      2.31 o 
  -3   0   3     1129.68     1298.32      5.70 o 
  -2   0   3     2408.18     2691.23      8.41 o 
  -1   0   3      183.02      163.91      3.43 o 
   0   0   3       32.57       18.85      3.21 o 
   1   0   3      250.25      235.54      2.85 o 
   3   0   3        0.63        0.78      1.81 o 
   4   0   3     1697.48     1582.91     19.58 o 
   5   0   3      711.38      677.32      3.16 o 
   6   0   3       35.87       34.24      1.93 o 
   7   0   3      279.82      280.40      6.89 o 
   8   0   3        0.37       -1.00      1.77 o 
   9   0   3        2.31        1.87      2.32 o 
  10   0   3       61.79       59.90      3.32 o 
  -9   1   3       59.37       68.81      3.35 o 
  -8   1   3       47.44       51.09      3.12 o 
  -7   1   3        2.04        7.19      2.80 o 
  -6   1   3      690.29      686.10      4.20 o 
  -5   1   3      641.96      657.66      4.25 o 
  -4   1   3       13.56       12.30      2.76 o 
  -3   1   3      161.46      171.55      6.26 o 
   0   1   3      827.98      768.03      6.56 o 
   1   1   3      238.49      222.54      2.69 o 
   2   1   3     2739.19     2648.17     16.19 o 
   3   1   3     2246.93     2261.97      5.65 o 
   4   1   3        1.32        6.99      1.55 o 
   5   1   3       27.04       26.65      1.54 o 
   6   1   3        2.79        5.40      1.48 o 
   7   1   3       80.05       73.67      1.75 o 
   8   1   3        3.14        2.98      2.01 o 
   9   1   3       28.50       26.13      2.40 o 
  10   1   3      140.67      152.39      3.31 o 
  -9   2   3       38.47       36.12      3.39 o 
  -8   2   3        7.35        7.55      2.49 o 
  -7   2   3      401.95      401.53      3.75 o 
  -6   2   3      106.33      113.35      3.07 o 
  -5   2   3      259.80      251.59      4.88 o 
  -4   2   3      577.23      548.15      7.80 o 
  -3   2   3      875.73      896.96      9.86 o 
  -2   2   3        0.01        2.62      1.43 o 
  -1   2   3       15.26       26.91      1.48 o 
   0   2   3      117.08      125.87      2.29 o 
   3   2   3       10.21       17.00      1.60 o 
   4   2   3       48.76       50.73      1.92 o 
   5   2   3      145.61      141.76      1.96 o 
   6   2   3      487.70      477.22      2.81 o 
   7   2   3      613.23      575.71      5.29 o 
   8   2   3      166.38      157.93      2.76 o 
   9   2   3       29.82       30.26      2.20 o 
  10   2   3       10.29       13.19      2.80 o 
  -9   3   3       29.72       28.03      2.89 o 
  -8   3   3      286.97      299.80      3.30 o 
  -7   3   3       97.68       95.58      2.58 o 
  -6   3   3      345.96      342.06      8.35 o 
  -5   3   3      682.51      659.39      9.85 o 
  -4   3   3       31.62       30.42      1.27 o 
  -3   3   3      928.93      921.59      7.17 o 
  -2   3   3      450.43      479.17      2.69 o 
  -1   3   3      425.88      457.55     10.43 o 
   0   3   3     2527.79     2650.35     24.80 o 
   1   3   3      239.75      267.36      4.36 o 
   2   3   3      902.03      982.09     15.62 o 
   3   3   3      605.11      579.96      5.90 o 
   4   3   3      425.82      441.75      2.46 o 
   5   3   3      165.51      144.87      1.89 o 
   6   3   3      649.38      627.98      2.97 o 
   7   3   3       12.79       16.22      1.84 o 
   8   3   3       60.79       61.46      2.62 o 
   9   3   3       39.24       39.33      2.11 o 
  10   3   3        6.93        6.76      2.63 o 
  -8   4   3      269.56      285.47      3.80 o 
  -7   4   3       44.11       42.21      2.26 o 
  -6   4   3      357.57      341.68      6.13 o 
  -5   4   3     1210.48     1190.28     22.78 o 
  -4   4   3      308.72      301.16      5.73 o 
  -3   4   3     1366.29     1344.19     12.32 o 
  -2   4   3        1.12        2.28      1.13 o 
  -1   4   3        8.84       10.65      1.34 o 
   0   4   3      593.51      623.02      9.16 o 
   1   4   3      844.99      915.53     10.56 o 
   2   4   3     1194.12     1192.20     14.74 o 
   3   4   3        0.08        1.14      1.39 o 
   4   4   3      857.60      824.96      9.92 o 
   5   4   3      308.78      328.18      6.42 o 
   6   4   3      587.54      564.28      4.72 o 
   7   4   3       16.11       16.04      1.82 o 
   8   4   3      207.25      201.81      2.69 o 
   9   4   3      127.96      134.39      2.35 o 
  10   4   3       84.24       92.65      2.75 o 
  -7   5   3      205.48      209.21      5.46 o 
  -6   5   3      105.71       94.24      1.49 o 
  -5   5   3        0.42        0.32      1.27 o 
  -4   5   3       74.47       69.80      1.52 o 
  -3   5   3       85.88       81.86      1.82 o 
  -2   5   3      131.55      135.28      1.74 o 
  -1   5   3     1121.23     1157.77     14.61 o 
   0   5   3      199.39      212.78      5.88 o 
   1   5   3       45.42       48.93      1.46 o 
   2   5   3        0.01        0.59      1.08 o 
   3   5   3      796.36      785.40     21.47 o 
   4   5   3       14.45       12.81      1.58 o 
   5   5   3       95.08       94.67      1.95 o 
   6   5   3      567.06      559.87     14.29 o 
   7   5   3      242.11      227.67      3.41 o 
   8   5   3        2.09        3.43      1.92 o 
   9   5   3       33.35       32.80      2.12 o 
  10   5   3        1.07        1.09      3.57 o 
  -7   6   3        0.42        0.75      1.66 o 
  -6   6   3       29.82       28.72      1.54 o 
  -5   6   3       45.96       45.33      1.42 o 
  -4   6   3      165.88      163.44      1.73 o 
  -3   6   3       18.85       24.73      1.21 o 
  -2   6   3      110.17      118.79      1.40 o 
  -1   6   3      458.90      531.39      8.45 o 
   0   6   3      218.49      206.65      1.94 o 
   1   6   3      108.92      126.80      2.19 o 
   2   6   3       29.16       31.32      1.44 o 
   3   6   3        1.58        1.25      1.26 o 
   4   6   3      100.94       94.98      2.63 o 
   5   6   3      901.95      901.72     14.06 o 
   6   6   3      205.22      202.24      5.34 o 
   7   6   3       22.66       24.02      1.60 o 
   8   6   3        1.68        1.89      3.12 o 
   9   6   3      471.96      486.31      3.84 o 
  10   6   3        9.73        9.18      3.16 o 
  -6   7   3      184.47      189.94      4.01 o 
  -5   7   3       50.10       50.91      2.24 o 
  -4   7   3      173.35      157.87      5.16 o 
  -3   7   3        1.81        2.81      1.24 o 
  -2   7   3       17.66       18.63      1.18 o 
  -1   7   3       19.27       22.04      1.15 o 
   0   7   3      209.51      225.04      3.34 o 
   1   7   3       37.53       35.62      1.67 o 
   2   7   3       98.99      111.93      4.11 o 
   3   7   3       34.91       40.13      2.33 o 
   4   7   3      157.49      157.55      7.69 o 
   5   7   3      510.28      493.54      3.57 o 
   6   7   3      908.60      856.82      4.02 o 
   7   7   3       36.14       37.26      2.80 o 
   8   7   3        5.12        6.28      2.89 o 
   9   7   3       39.75       31.24      3.12 o 
  -5   8   3       18.56       21.79      1.59 o 
  -4   8   3       88.78       95.25      3.28 o 
  -3   8   3       44.60       38.09      1.34 o 
  -2   8   3       58.81       53.71      1.49 o 
  -1   8   3      267.33      255.20      3.76 o 
   0   8   3      200.23      197.03      2.42 o 
   1   8   3       28.33       30.20      1.40 o 
   2   8   3      320.41      325.75      5.92 o 
   3   8   3       45.45       49.36      2.08 o 
   4   8   3       24.21       25.96      3.71 o 
   5   8   3      130.74      137.94      8.64 o 
   6   8   3       47.38       46.70      2.35 o 
   7   8   3       37.91       41.23      2.40 o 
   8   8   3       36.77       40.60      3.07 o 
   9   8   3        1.05        5.65      3.21 o 
  -4   9   3        0.46        0.61      1.44 o 
  -3   9   3      185.28      177.31      2.53 o 
  -2   9   3      192.51      191.82      4.07 o 
  -1   9   3       16.89       21.04      1.22 o 
   0   9   3      345.39      351.28      7.19 o 
   1   9   3        0.84        2.49      1.59 o 
   2   9   3       80.47       82.11      4.48 o 
   3   9   3       23.46       19.39      2.00 o 
   4   9   3       38.37       37.21      1.86 o 
   5   9   3      116.73      120.48      7.30 o 
   6   9   3        5.20        8.91      2.22 o 
   7   9   3       24.28       23.01      2.40 o 
   8   9   3        2.49       -0.27      2.49 o 
  -3  10   3        3.07        3.31      1.56 o 
  -2  10   3       42.57       36.95      1.59 o 
  -1  10   3       89.15       90.42      2.23 o 
   0  10   3       70.30       69.15      1.51 o 
   1  10   3       95.82       96.07      1.60 o 
   2  10   3       12.64       13.14      1.42 o 
   3  10   3       35.35       35.80      1.87 o 
   4  10   3      203.32      214.29      8.68 o 
   5  10   3       31.87       27.40      2.02 o 
   6  10   3       23.70       24.69      2.44 o 
   7  10   3      137.75      134.82      2.89 o 
  -1  11   3        3.15        5.19      2.02 o 
   0  11   3        9.19        9.81      1.58 o 
   1  11   3       58.45       51.83      1.61 o 
   2  11   3      102.18       95.86      1.69 o 
   3  11   3        0.01        1.48      1.66 o 
   4  11   3        1.45        1.92      2.23 o 
   5  11   3       12.53       14.31      1.63 o 
   6  11   3      110.57      109.28      2.89 o 
  -4 -11   4       48.29       45.07      1.98 o 
  -3 -11   4        2.26        6.29      1.57 o 
  -2 -11   4        4.81        7.11      1.53 o 
  -1 -11   4       25.90       25.76      1.60 o 
   0 -11   4        9.54       14.20      1.51 o 
   1 -11   4        6.67        6.85      1.53 o 
  -6 -10   4       50.08       52.63      1.81 o 
  -5 -10   4        4.72        4.34      1.65 o 
  -4 -10   4      101.72       97.37      2.23 o 
  -3 -10   4        0.27        0.44      1.66 o 
  -2 -10   4       34.85       35.37      1.42 o 
  -1 -10   4       11.94       13.84      1.39 o 
   0 -10   4       29.47       27.88      1.59 o 
   1 -10   4        6.18        4.33      1.40 o 
   2 -10   4       10.47       10.71      1.49 o 
   3 -10   4      237.76      209.15      6.33 o 
  -7  -9   4        8.55        6.83      1.94 o 
  -6  -9   4       66.86       68.92      3.37 o 
  -5  -9   4      140.64      144.67      1.88 o 
  -4  -9   4       64.98       68.30      1.61 o 
  -3  -9   4       14.47       15.91      1.41 o 
  -2  -9   4        7.15       10.15      1.38 o 
  -1  -9   4      171.53      176.25      4.30 o 
   0  -9   4        5.99        7.57      1.31 o 
   1  -9   4      133.97      130.86      3.88 o 
   2  -9   4        9.06        8.30      1.66 o 
   3  -9   4      142.38      140.56      5.99 o 
   4  -9   4       20.55       21.40      2.89 o 
   5  -9   4        0.01        2.15      1.64 o 
  -8  -8   4        0.14        1.89      1.83 o 
  -7  -8   4       48.98       49.71      1.89 o 
  -6  -8   4        4.90        7.37      1.63 o 
  -5  -8   4      501.43      489.73     11.21 o 
  -4  -8   4      223.50      227.71      5.04 o 
  -3  -8   4      289.12      296.91      6.17 o 
  -2  -8   4        0.26        0.01      1.31 o 
  -1  -8   4       49.79       53.88      1.41 o 
   0  -8   4      160.24      158.88      2.78 o 
   1  -8   4      681.08      680.37     22.85 o 
   2  -8   4      877.34      869.91     34.59 o 
   3  -8   4      243.89      233.22      6.83 o 
   4  -8   4       60.91       56.41      2.10 o 
   5  -8   4       58.24       59.41      2.60 o 
   6  -8   4       17.94       15.73      2.04 o 
  -8  -7   4       13.15       11.89      2.01 o 
  -7  -7   4        0.72        0.39      2.00 o 
  -6  -7   4      119.21      116.52      1.82 o 
  -5  -7   4      213.38      219.23      2.10 o 
  -4  -7   4       33.50       35.41      2.19 o 
  -3  -7   4      436.35      419.26      8.41 o 
  -2  -7   4      552.87      585.52      8.52 o 
  -1  -7   4      271.40      276.73      7.89 o 
   0  -7   4      406.73      404.78     12.43 o 
   1  -7   4      492.15      498.76     20.57 o 
   2  -7   4        0.04        0.00      1.53 o 
   3  -7   4        1.60        1.57      1.59 o 
   4  -7   4       35.42       33.57      3.14 o 
   5  -7   4        4.66        6.61      1.85 o 
   6  -7   4       52.50       48.95      4.09 o 
   7  -7   4        2.28        9.39      3.26 o 
  -9  -6   4        0.83        2.26      2.52 o 
  -8  -6   4        5.31       10.24      2.06 o 
  -7  -6   4       47.40       40.74      1.76 o 
  -6  -6   4      361.80      322.35      2.56 o 
  -5  -6   4       29.59       39.78      3.19 o 
  -4  -6   4      134.59      137.06      1.87 o 
  -3  -6   4       56.86       63.96      1.68 o 
  -2  -6   4       69.17       69.18      2.17 o 
  -1  -6   4      162.98      170.45      5.45 o 
   0  -6   4      474.68      493.86     13.13 o 
   1  -6   4      218.60      221.75      2.02 o 
   2  -6   4      820.05      831.59     40.06 o 
   3  -6   4      218.39      191.62      3.68 o 
   4  -6   4      312.79      276.67      7.05 o 
   5  -6   4      262.63      227.03      9.77 o 
   6  -6   4      201.26      195.39      7.64 o 
   7  -6   4       25.32       28.42      1.98 o 
   8  -6   4       82.83       78.31      8.48 o 
  -9  -5   4       65.87       68.45      4.02 o 
  -8  -5   4        4.10        5.29      2.09 o 
  -7  -5   4        6.50        4.05      1.84 o 
  -6  -5   4      115.23      102.46      2.78 o 
  -5  -5   4      136.87      144.14      2.14 o 
  -4  -5   4       13.64       11.48      1.61 o 
  -3  -5   4       46.82       60.45      1.49 o 
  -2  -5   4      620.08      604.31      3.84 o 
  -1  -5   4       45.19       50.82      2.08 o 
   0  -5   4      296.34      298.35      3.21 o 
   1  -5   4       35.61       44.88      2.19 o 
   2  -5   4        1.93        3.83      1.73 o 
   3  -5   4      289.96      285.15      6.29 o 
   4  -5   4      288.85      262.48      8.03 o 
   5  -5   4       99.66       80.12      1.47 o 
   6  -5   4       55.78       46.59      2.06 o 
   7  -5   4       72.39       80.91      8.61 o 
   8  -5   4        9.55        9.65      1.99 o 
  -9  -4   4       58.18       48.83      3.84 o 
  -8  -4   4       29.75       34.99      3.53 o 
  -7  -4   4      256.23      228.64      6.85 o 
  -6  -4   4      222.66      257.45      8.60 o 
  -5  -4   4      182.76      177.06      2.37 o 
  -4  -4   4      105.86       97.81      2.58 o 
  -3  -4   4       10.63        8.60      1.66 o 
  -2  -4   4      167.20      182.75      2.58 o 
  -1  -4   4      314.68      341.26      3.03 o 
   0  -4   4       46.91       45.30      1.56 o 
   1  -4   4       24.00       19.92      1.13 o 
   2  -4   4        1.16        1.71      1.11 o 
   3  -4   4      184.09      196.45      4.69 o 
   4  -4   4      165.17      163.87      4.71 o 
   5  -4   4       91.15       67.42      1.47 o 
   6  -4   4        3.30        4.11      1.32 o 
   7  -4   4       41.28       41.25      1.77 o 
   8  -4   4      210.92      209.60      8.14 o 
   9  -4   4       50.37       52.45      5.47 o 
  -9  -3   4       21.27       34.90      3.71 o 
  -8  -3   4        2.40        2.53      3.44 o 
  -7  -3   4      126.64      119.90      3.26 o 
  -6  -3   4      246.35      205.80      7.74 o 
  -5  -3   4        6.33        7.99      1.98 o 
  -4  -3   4      244.45      262.78      3.75 o 
  -3  -3   4      108.54      100.64      2.71 o 
  -2  -3   4       34.95       45.26      2.17 o 
  -1  -3   4      563.41      634.85      6.56 o 
   0  -3   4      982.52      992.64      6.37 o 
   1  -3   4      250.24      253.81      2.03 o 
   2  -3   4      257.81      267.54      7.73 o 
   3  -3   4        6.03        8.84      1.20 o 
   4  -3   4      106.90      106.95      1.57 o 
   5  -3   4       59.16       54.06      1.44 o 
   6  -3   4        0.23        1.17      1.29 o 
   7  -3   4        2.44        5.77      1.49 o 
   8  -3   4       24.92       24.03      1.70 o 
   9  -3   4       28.77       41.55      2.87 o 
  -9  -2   4        7.51       11.08      3.12 o 
  -8  -2   4        7.08        5.97      2.94 o 
  -7  -2   4      147.99      166.65      3.35 o 
  -6  -2   4      274.25      279.91      3.53 o 
  -5  -2   4       66.90       70.50      2.66 o 
  -4  -2   4       58.43       55.95      2.36 o 
  -3  -2   4      919.96     1011.50      6.69 o 
  -2  -2   4      199.60      224.34      3.53 o 
  -1  -2   4        0.14        2.33      1.73 o 
   0  -2   4      182.48      206.42      2.25 o 
   1  -2   4     2082.37     1872.54      4.75 o 
   2  -2   4      134.81      131.24      2.26 o 
   3  -2   4     1099.99     1210.15     33.35 o 
   4  -2   4       74.83       83.15      2.07 o 
   5  -2   4      313.38      290.44      5.78 o 
   6  -2   4        3.40        7.42      1.48 o 
   7  -2   4        1.79        2.51      1.43 o 
   8  -2   4        3.67        4.23      1.57 o 
   9  -2   4      186.34      182.29      4.56 o 
  10  -2   4        0.63        0.43      2.65 o 
  -9  -1   4        8.32        7.96      3.12 o 
  -8  -1   4      157.51      148.89      3.35 o 
  -7  -1   4       28.45       32.24      2.89 o 
  -6  -1   4       27.02       30.70      2.35 o 
  -5  -1   4       32.22       35.36      2.31 o 
  -4  -1   4      382.08      381.01      3.57 o 
  -3  -1   4      131.30      135.88      3.53 o 
  -2  -1   4       60.05      100.20      2.49 o 
  -1  -1   4      200.68      163.08      3.62 o 
   0  -1   4     2623.80     2430.55     26.27 o 
   1  -1   4       39.14       34.66      1.74 o 
   2  -1   4     4516.22     4495.59     25.70 o 
   3  -1   4        9.84       27.80      1.62 o 
   4  -1   4       48.36       40.69      1.24 o 
   5  -1   4      374.61      349.79      7.09 o 
   6  -1   4        4.73        7.09      1.44 o 
   7  -1   4      144.69      128.52      4.40 o 
   8  -1   4        2.48        4.44      2.64 o 
   9  -1   4        0.09        2.12      2.18 o 
  10  -1   4       60.96       56.72      2.75 o 
  -9   0   4       26.24       32.60      2.71 o 
  -8   0   4        0.49       -0.59      2.44 o 
  -7   0   4       75.79       66.46      2.53 o 
  -6   0   4      102.68      100.82      2.62 o 
  -5   0   4       27.19       35.85      2.80 o 
  -4   0   4      893.52      968.68      4.52 o 
  -3   0   4     1341.50     1515.53      5.70 o 
  -2   0   4       19.46       24.35      2.51 o 
  -1   0   4       32.76       38.85      2.30 o 
   1   0   4      115.73      107.10      2.16 o 
   2   0   4        1.43        4.01      1.52 o 
   3   0   4     4267.79     4089.84     35.04 o 
   4   0   4       74.68       86.36      1.68 o 
   5   0   4      268.53      239.16      2.15 o 
   6   0   4        1.79        3.70      1.44 o 
   7   0   4     1681.34     1613.05     38.16 o 
   8   0   4       54.65       49.48      1.73 o 
   9   0   4      125.20      126.03      4.63 o 
  10   0   4        3.12        4.43      2.49 o 
  -9   1   4        3.46       10.72      2.67 o 
  -8   1   4       23.08       21.79      3.21 o 
  -7   1   4        1.23       -1.27      2.89 o 
  -6   1   4        6.20        5.38      2.26 o 
  -5   1   4      326.50      344.25      3.16 o 
  -4   1   4       32.09       35.67      2.40 o 
  -3   1   4        2.60        4.92      1.84 o 
  -2   1   4      155.05      148.14      4.55 o 
  -1   1   4     2441.94     2676.72      8.14 o 
   0   1   4      872.16      849.99      4.20 o 
   1   1   4     1463.82     1524.71      9.61 o 
   2   1   4        8.81        9.31      1.57 o 
   3   1   4     2807.92     2657.04     12.28 o 
   4   1   4       79.11       80.59      2.41 o 
   5   1   4       89.30      103.59      1.80 o 
   6   1   4     1079.58     1044.18     27.33 o 
   7   1   4     1373.10     1314.90     38.23 o 
   8   1   4      234.13      218.72      2.43 o 
   9   1   4       12.35       12.63      2.15 o 
  10   1   4       19.69       22.81      2.54 o 
  -9   2   4        5.46        2.85      2.80 o 
  -8   2   4       38.92       51.90      2.62 o 
  -7   2   4       42.76       43.86      3.03 o 
  -6   2   4       75.39       71.84      2.49 o 
  -5   2   4      872.47      861.12      4.11 o 
  -4   2   4      108.50      107.04      2.42 o 
  -3   2   4      367.53      380.01      9.87 o 
  -2   2   4       29.65       35.18      2.46 o 
  -1   2   4      973.39      966.95     30.52 o 
   0   2   4      409.69      421.59     14.47 o 
   2   2   4      260.07      310.59      2.41 o 
   3   2   4      118.77      109.79      1.82 o 
   4   2   4      235.52      229.78      4.65 o 
   5   2   4      586.43      583.11     18.55 o 
   6   2   4       59.43       57.14      1.94 o 
   7   2   4      742.47      685.07      4.09 o 
   8   2   4      644.30      615.14      7.62 o 
   9   2   4      131.60      130.14      2.46 o 
  10   2   4      128.00      132.66      3.03 o 
  -8   3   4      179.24      192.97      3.57 o 
  -7   3   4        0.22        5.02      2.94 o 
  -6   3   4        8.65       14.38      2.35 o 
  -5   3   4      423.94      411.91     14.10 o 
  -4   3   4        0.01        0.50      1.29 o 
  -3   3   4        2.12        3.64      1.19 o 
  -2   3   4      439.06      457.09      4.57 o 
  -1   3   4       22.15       25.59      1.26 o 
   0   3   4       15.95       17.89      1.27 o 
   1   3   4      131.21      147.22      3.17 o 
   2   3   4      758.61      787.46     16.09 o 
   3   3   4     1122.43     1184.22     14.92 o 
   4   3   4       21.18       21.63      1.47 o 
   5   3   4       18.72       20.54      1.58 o 
   6   3   4     1522.89     1440.87      3.96 o 
   7   3   4       17.21       18.26      1.76 o 
   8   3   4       23.53       22.67      1.95 o 
   9   3   4        3.92        4.27      2.15 o 
  10   3   4       36.59       39.42      2.27 o 
  -8   4   4       12.42       10.49      2.71 o 
  -7   4   4       77.41       75.87      3.21 o 
  -6   4   4       12.98       11.35      1.85 o 
  -5   4   4       55.80       55.28      1.43 o 
  -4   4   4      408.64      401.62      8.32 o 
  -3   4   4      410.89      404.59      5.84 o 
  -2   4   4     1254.64     1366.22     21.75 o 
  -1   4   4      652.48      613.58     14.74 o 
   0   4   4      520.51      485.35      5.95 o 
   1   4   4      117.41      115.77      3.30 o 
   2   4   4     3580.75     3858.96     85.70 o 
   3   4   4        1.69        2.33      1.30 o 
   4   4   4      305.00      291.78     10.31 o 
   5   4   4     1512.05     1507.44      6.08 o 
   6   4   4      342.54      311.84      6.56 o 
   7   4   4      111.33      102.49      2.46 o 
   8   4   4      204.98      200.25      2.37 o 
   9   4   4        0.29        0.44      2.00 o 
  10   4   4      214.54      214.62      7.98 o 
  -7   5   4       24.31       25.84      2.13 o 
  -6   5   4      151.42      150.07      5.53 o 
  -5   5   4      126.75      127.84      2.13 o 
  -4   5   4      113.27      109.08      2.48 o 
  -3   5   4      311.02      311.66      2.73 o 
  -2   5   4       37.48       36.47      1.38 o 
  -1   5   4      241.95      240.39      6.49 o 
   0   5   4      623.57      631.93     15.26 o 
   1   5   4      453.77      473.10      6.85 o 
   2   5   4      626.51      591.74     11.36 o 
   3   5   4      667.05      722.64     15.79 o 
   4   5   4      108.59      101.10      1.63 o 
   5   5   4      582.47      553.80      5.34 o 
   6   5   4      629.57      596.77      3.41 o 
   7   5   4      347.43      332.40      2.48 o 
   8   5   4      345.18      335.48      5.58 o 
   9   5   4      276.28      279.88      7.32 o 
  10   5   4       79.19       83.46      2.60 o 
  -7   6   4        8.74        7.36      2.04 o 
  -6   6   4        6.70        6.86      1.52 o 
  -5   6   4       38.01       35.01      1.80 o 
  -4   6   4       15.47       17.13      1.54 o 
  -3   6   4       27.63       32.82      1.30 o 
  -2   6   4      280.94      292.48      2.33 o 
  -1   6   4      935.21      953.91     20.82 o 
   0   6   4      143.10      146.36      3.87 o 
   1   6   4        3.48        7.32      1.39 o 
   2   6   4        0.17        1.38      1.04 o 
   3   6   4      381.55      376.23      6.06 o 
   4   6   4      197.32      196.56      1.81 o 
   5   6   4      194.75      194.78      6.60 o 
   6   6   4       89.78       86.56      1.85 o 
   7   6   4       91.52       87.97      1.74 o 
   8   6   4        0.54        2.78      1.98 o 
   9   6   4        5.74        5.23      1.91 o 
  10   6   4       34.31       36.08      3.26 o 
  -6   7   4       36.86       36.87      2.12 o 
  -5   7   4      206.27      198.44      3.30 o 
  -4   7   4        6.66       10.03      1.70 o 
  -3   7   4       18.68       20.10      1.27 o 
  -2   7   4       47.59       52.47      1.24 o 
  -1   7   4       68.62       68.16      1.43 o 
   0   7   4       53.31       58.39      1.68 o 
   1   7   4       81.02       94.90      1.87 o 
   2   7   4      534.27      566.11     13.81 o 
   3   7   4       94.32      100.89      6.15 o 
   4   7   4        0.02        1.04      1.46 o 
   5   7   4       21.88       21.71      1.68 o 
   6   7   4      109.91      108.58      1.89 o 
   7   7   4       32.61       32.77      1.63 o 
   8   7   4        2.36        3.16      2.85 o 
   9   7   4       37.10       32.46      3.07 o 
  -5   8   4        0.15        1.64      1.46 o 
  -4   8   4        2.25        4.62      1.44 o 
  -3   8   4      206.47      188.82      4.87 o 
  -2   8   4       35.80       34.90      1.31 o 
  -1   8   4        9.44        8.77      1.18 o 
   0   8   4       40.17       42.05      1.53 o 
   1   8   4       31.27       26.87      1.32 o 
   2   8   4       22.08       21.28      2.64 o 
   3   8   4        0.50       -1.13      1.67 o 
   4   8   4       50.39       48.71      2.51 o 
   5   8   4       45.70       44.49      2.26 o 
   6   8   4        0.14        4.75      2.62 o 
   7   8   4       62.97       64.47      2.49 o 
   8   8   4       32.01       28.44      2.49 o 
   9   8   4        3.32        0.99      3.16 o 
  -4   9   4       13.33       11.76      1.40 o 
  -3   9   4        5.20        4.15      1.35 o 
  -2   9   4      140.23      135.38      3.49 o 
  -1   9   4        7.70       11.39      1.49 o 
   0   9   4      126.71      120.87      3.14 o 
   1   9   4       11.69       14.65      1.61 o 
   2   9   4       67.05       77.31      2.96 o 
   3   9   4      179.97      176.71      7.28 o 
   4   9   4      237.11      244.45      8.39 o 
   5   9   4       22.73       21.66      2.31 o 
   6   9   4        3.51        4.39      2.31 o 
   7   9   4        9.01        9.36      2.44 o 
   8   9   4        1.09        3.84      3.12 o 
  -2  10   4        3.79        5.70      1.79 o 
  -1  10   4      138.02      128.14      2.73 o 
   0  10   4        2.38        2.70      1.93 o 
   1  10   4        2.49        3.44      1.49 o 
   2  10   4       97.03      103.06      5.04 o 
   3  10   4       10.77       13.80      1.85 o 
   4  10   4       56.50       58.88      3.14 o 
   5  10   4        1.86        5.11      2.35 o 
   6  10   4       68.13       64.93      3.07 o 
   7  10   4        0.85        1.76      2.58 o 
   0  11   4       11.48       11.94      1.75 o 
   1  11   4       56.60       55.12      3.01 o 
   2  11   4       63.01       64.12      1.71 o 
   3  11   4        0.20        3.70      1.75 o 
   4  11   4        3.55        1.45      2.21 o 
   5  11   4       10.94       10.04      2.58 o 
   6  11   4        0.00        5.24      2.62 o 
  -4 -11   5      101.87      101.71      2.86 o 
  -3 -11   5       59.60       56.77      1.77 o 
  -2 -11   5        0.25        3.06      2.23 o 
  -1 -11   5       28.54       31.38      1.64 o 
   0 -11   5       58.40       54.60      1.62 o 
   1 -11   5        3.02        2.92      1.64 o 
  -6 -10   5       17.43       17.67      1.87 o 
  -5 -10   5       12.94       12.47      1.80 o 
  -4 -10   5      191.59      190.98      2.17 o 
  -3 -10   5       10.29       10.16      1.49 o 
  -2 -10   5       14.91       14.90      1.47 o 
  -1 -10   5       17.61       15.87      1.40 o 
   0 -10   5       18.38       16.04      1.50 o 
   1 -10   5       11.80       11.27      1.50 o 
   2 -10   5      139.98      137.17      3.42 o 
   3 -10   5        4.99       11.12      1.62 o 
  -7  -9   5        2.24        4.90      1.84 o 
  -6  -9   5       17.05       16.62      2.01 o 
  -5  -9   5       17.95       17.56      1.51 o 
  -4  -9   5       41.13       39.84      1.49 o 
  -3  -9   5      171.15      160.10      3.16 o 
  -2  -9   5      164.48      157.30      5.49 o 
  -1  -9   5       99.23       99.74      2.68 o 
   0  -9   5      247.75      240.41      4.95 o 
   1  -9   5       36.40       39.35      4.32 o 
   2  -9   5       92.28       91.05      9.47 o 
   3  -9   5       43.79       39.45      3.93 o 
   4  -9   5        4.56        3.58      7.14 o 
   5  -9   5       16.23       15.93      3.23 o 
  -8  -8   5       80.54       84.31      3.90 o 
  -7  -8   5        1.57        2.19      1.74 o 
  -6  -8   5       34.90       27.38      2.06 o 
  -5  -8   5      139.06      127.20      2.00 o 
  -4  -8   5       44.10       43.41      1.53 o 
  -3  -8   5       20.29       19.12      1.37 o 
  -2  -8   5       73.52       67.83      2.17 o 
  -1  -8   5       15.85       11.25      1.58 o 
   0  -8   5       18.64       22.98      4.32 o 
   1  -8   5       80.70       81.17      8.66 o 
   2  -8   5       18.20       18.31      1.66 o 
   3  -8   5       86.87       80.81      1.94 o 
   4  -8   5        9.39        9.98      1.91 o 
   5  -8   5        3.01        2.05      1.77 o 
   6  -8   5        7.05       11.39      2.09 o 
  -8  -7   5       29.61       36.25      2.06 o 
  -7  -7   5       40.48       37.52      2.30 o 
  -6  -7   5        0.01        1.25      1.70 o 
  -5  -7   5      289.80      289.43      3.96 o 
  -4  -7   5        4.42        4.89      1.62 o 
  -3  -7   5      203.04      194.37      2.10 o 
  -2  -7   5       97.59      108.01      4.75 o 
  -1  -7   5      105.89      107.50      5.27 o 
   0  -7   5      384.10      369.67      4.39 o 
   1  -7   5     1556.87     1514.89     56.43 o 
   2  -7   5        9.25        9.25      1.57 o 
   3  -7   5       89.17       96.22      3.01 o 
   4  -7   5      175.37      180.82     10.58 o 
   5  -7   5       81.41       67.52      6.17 o 
   6  -7   5       53.07       60.61      2.24 o 
   7  -7   5       90.19       94.14      8.66 o 
  -9  -6   5      272.26      278.15     11.21 o 
  -8  -6   5        0.01        2.16      2.08 o 
  -7  -6   5       15.67       19.76      2.30 o 
  -6  -6   5      199.97      189.25      2.67 o 
  -5  -6   5        6.24        4.00      1.79 o 
  -4  -6   5      160.19      159.25      1.89 o 
  -3  -6   5      520.31      543.48      8.59 o 
  -2  -6   5       63.91       51.27      2.12 o 
  -1  -6   5       49.25       51.00      2.53 o 
   0  -6   5      198.82      193.08      6.44 o 
   1  -6   5     1125.02     1089.77     24.57 o 
   2  -6   5      150.85      140.47      3.26 o 
   3  -6   5        7.00        6.26      1.51 o 
   4  -6   5       18.04       19.62      1.76 o 
   5  -6   5       12.72       11.22      1.63 o 
   6  -6   5        2.36        4.21      1.87 o 
   7  -6   5       52.68       55.34      3.68 o 
   8  -6   5       11.76       11.21      2.80 o 
  -9  -5   5       39.49       42.55      4.02 o 
  -8  -5   5        4.81        2.58      2.14 o 
  -7  -5   5      112.90      110.14      3.89 o 
  -6  -5   5       44.19       44.56      2.14 o 
  -5  -5   5     1564.96     1490.38     24.69 o 
  -4  -5   5      412.00      398.19      4.45 o 
  -3  -5   5      116.56      116.92      2.67 o 
  -2  -5   5      227.39      217.83      2.94 o 
  -1  -5   5      226.14      242.29      2.98 o 
   0  -5   5       51.71       42.00      1.39 o 
   1  -5   5        0.04        0.30      1.18 o 
   2  -5   5      104.12      112.52      2.36 o 
   3  -5   5       20.45       19.62      1.39 o 
   4  -5   5      817.21      847.30     27.87 o 
   5  -5   5      120.12      111.29      5.96 o 
   6  -5   5        6.13        4.68      1.47 o 
   7  -5   5        0.55        1.94      1.62 o 
   8  -5   5       24.42       18.95      2.25 o 
  -9  -4   5        1.12        1.04      3.71 o 
  -8  -4   5        0.10        1.58      3.03 o 
  -7  -4   5       30.14       37.33      3.10 o 
  -6  -4   5       38.07       37.70      2.35 o 
  -5  -4   5      408.46      373.95      6.33 o 
  -4  -4   5       97.51       98.90      2.12 o 
  -3  -4   5      757.01      759.62      4.25 o 
  -2  -4   5      557.29      568.37      3.66 o 
  -1  -4   5      703.79      762.27     24.80 o 
   0  -4   5      788.31      843.81      8.30 o 
   1  -4   5      505.83      502.21     15.10 o 
   2  -4   5        0.84        1.22      1.11 o 
   3  -4   5        1.80        3.21      1.22 o 
   4  -4   5       26.03       25.52      1.28 o 
   5  -4   5        0.23        2.52      1.21 o 
   6  -4   5       25.58       21.52      1.46 o 
   7  -4   5       10.07       10.25      1.52 o 
   8  -4   5       41.64       42.00      1.79 o 
   9  -4   5       43.12       51.23      4.54 o 
  -9  -3   5       27.64       31.33      3.30 o 
  -8  -3   5        1.34       -0.95      3.03 o 
  -7  -3   5        8.19       10.13      2.89 o 
  -6  -3   5       63.98       67.23      4.04 o 
  -5  -3   5       79.52       80.99      2.41 o 
  -4  -3   5      461.22      441.76     10.81 o 
  -3  -3   5      598.41      579.85      4.34 o 
  -2  -3   5      339.54      293.70      3.35 o 
  -1  -3   5      438.50      445.41      9.22 o 
   0  -3   5      671.63      719.96      9.92 o 
   1  -3   5     3242.83     3334.08     21.61 o 
   2  -3   5      135.35      130.54      1.76 o 
   3  -3   5      116.02      127.96      2.25 o 
   4  -3   5      268.66      256.07      4.97 o 
   5  -3   5       21.88       17.87      1.37 o 
   6  -3   5       14.23        9.93      1.20 o 
   7  -3   5      202.34      185.76      3.44 o 
   8  -3   5       16.10       19.36      1.56 o 
   9  -3   5        0.02        2.60      1.78 o 
  -9  -2   5       51.21       51.45      3.35 o 
  -8  -2   5        0.30       -0.05      2.98 o 
  -7  -2   5       83.76       72.16      3.03 o 
  -6  -2   5       12.32       19.76      2.71 o 
  -5  -2   5      283.84      280.72      3.35 o 
  -4  -2   5       10.85       18.67      2.27 o 
  -3  -2   5      160.67      175.42      3.53 o 
  -2  -2   5       91.17      100.01      2.76 o 
  -1  -2   5      207.06      232.16      2.58 o 
   0  -2   5     1384.37     1275.79      4.14 o 
   1  -2   5      249.15      271.66      2.17 o 
   2  -2   5     1357.29     1366.46      3.77 o 
   3  -2   5     1452.73     1422.28     41.46 o 
   4  -2   5      327.35      364.56     11.85 o 
   5  -2   5      125.19      114.85      3.36 o 
   6  -2   5      363.32      326.67      7.62 o 
   7  -2   5        0.53        3.14      1.53 o 
   8  -2   5        4.43        7.71      1.62 o 
   9  -2   5       55.93       72.81      1.79 o 
  10  -2   5        8.48        8.34      1.91 o 
  -9  -1   5       25.68       25.00      3.26 o 
  -8  -1   5        1.46        2.49      2.94 o 
  -7  -1   5      137.87      133.47      3.21 o 
  -6  -1   5       49.05       70.40      2.40 o 
  -5  -1   5        8.67        3.75      2.12 o 
  -4  -1   5       41.88       45.76      2.17 o 
  -3  -1   5      107.59      115.02      4.20 o 
  -2  -1   5       47.32       56.76      2.17 o 
  -1  -1   5      718.72      677.28      5.24 o 
   0  -1   5        4.92        6.31      1.63 o 
   1  -1   5      483.82      487.75      2.75 o 
   2  -1   5       25.53       22.45      1.49 o 
   3  -1   5       29.14       29.83      1.49 o 
   4  -1   5       12.97        9.24      1.54 o 
   5  -1   5       77.75       68.39      3.78 o 
   6  -1   5       13.79       15.15      1.47 o 
   7  -1   5       45.98       51.56      2.06 o 
   8  -1   5      737.74      701.54      6.87 o 
   9  -1   5        0.62        1.65      2.06 o 
  10  -1   5        7.92        5.47      2.05 o 
  -9   0   5       78.06       78.67      3.44 o 
  -8   0   5        0.09       -3.07      3.07 o 
  -7   0   5      154.78      154.04      2.71 o 
  -6   0   5        9.78       11.26      2.31 o 
  -5   0   5       19.42       21.93      2.26 o 
  -4   0   5     1788.78     1911.14      5.83 o 
  -3   0   5      163.41      222.27      2.76 o 
  -2   0   5     1410.55     1385.82     13.99 o 
  -1   0   5      217.72      166.97      3.57 o 
   0   0   5     2319.23     2144.55     23.17 o 
   1   0   5        0.94        1.15      1.45 o 
   2   0   5       95.58       95.34      1.79 o 
   3   0   5      946.61     1002.01      3.47 o 
   4   0   5        1.07        2.42      1.66 o 
   5   0   5       51.85       57.52      1.74 o 
   6   0   5       97.11       93.76      2.62 o 
   7   0   5      266.92      260.94      5.78 o 
   8   0   5       35.79       33.37      3.18 o 
   9   0   5       13.45       17.55      1.85 o 
  10   0   5       21.84       18.24      2.37 o 
  -9   1   5       11.35        8.23      3.30 o 
  -8   1   5       10.93        9.99      2.53 o 
  -7   1   5       99.19      102.00      3.16 o 
  -6   1   5        0.51        5.38      2.31 o 
  -5   1   5       40.41       43.40      2.89 o 
  -4   1   5       90.83       92.87      2.49 o 
  -3   1   5       86.61      110.91      4.68 o 
  -2   1   5     1923.29     2056.77    105.93 o 
   0   1   5      194.27      214.51      2.47 o 
   1   1   5      421.43      419.35      5.24 o 
   2   1   5     1323.25     1248.21     10.78 o 
   3   1   5      243.44      236.85      2.21 o 
   4   1   5      816.79      878.75     27.35 o 
   5   1   5      617.30      609.58     15.37 o 
   6   1   5       20.06       21.82      1.42 o 
   7   1   5     2019.07     2027.31     63.06 o 
   8   1   5       43.60       42.84      1.67 o 
   9   1   5       17.75       18.30      2.17 o 
  10   1   5       26.77       27.14      2.56 o 
  -8   2   5      406.23      406.64      3.98 o 
  -7   2   5      208.43      196.95      2.94 o 
  -6   2   5       13.61       10.76      2.40 o 
  -5   2   5       87.92       82.20      3.03 o 
  -4   2   5      214.06      203.14      8.05 o 
  -3   2   5      276.78      272.63     14.33 o 
  -2   2   5      279.47      337.49      8.50 o 
  -1   2   5     1810.45     1955.30     57.31 o 
   0   2   5      343.43      344.05     12.61 o 
   1   2   5      149.51      159.20      2.35 o 
   3   2   5     2612.56     2612.70     20.05 o 
   4   2   5      473.33      443.44      2.51 o 
   5   2   5      370.44      342.64      7.83 o 
   6   2   5       33.00       29.41      1.51 o 
   7   2   5        0.05        2.07      1.60 o 
   8   2   5      563.60      531.78      2.96 o 
   9   2   5       11.59       11.11      2.15 o 
  10   2   5        0.32        1.53      2.45 o 
  -8   3   5       84.50       96.85      2.85 o 
  -7   3   5       42.07       43.31      2.58 o 
  -6   3   5        0.17        2.08      2.35 o 
  -5   3   5      345.59      352.74     12.18 o 
  -4   3   5       33.68       31.11      1.71 o 
  -3   3   5      129.22      121.82      1.97 o 
  -2   3   5     2155.20     2181.38     87.03 o 
  -1   3   5      753.13      767.82     15.10 o 
   0   3   5      447.09      464.01     10.17 o 
   1   3   5       30.30       45.99      1.37 o 
   2   3   5      138.34      105.69      3.26 o 
   3   3   5      348.77      403.40      7.93 o 
   4   3   5     1433.13     1339.87     18.94 o 
   5   3   5        9.30       12.47      1.39 o 
   6   3   5     1561.71     1454.04      4.63 o 
   7   3   5      596.72      575.52      7.10 o 
   8   3   5       34.68       28.11      1.76 o 
   9   3   5       18.42       20.73      2.17 o 
  10   3   5      105.59      108.85      2.41 o 
  -8   4   5        0.72        2.62      2.76 o 
  -7   4   5       21.09       21.70      2.62 o 
  -6   4   5        0.31        0.83      2.25 o 
  -5   4   5       65.21       66.88      2.02 o 
  -4   4   5      973.25      965.46     19.59 o 
  -3   4   5      586.72      616.60      9.92 o 
  -2   4   5      120.98      137.99      1.88 o 
  -1   4   5      415.00      429.23      5.70 o 
   0   4   5      109.94      105.07      2.30 o 
   1   4   5     1040.63     1082.28     19.68 o 
   2   4   5       56.00       77.01      8.06 o 
   3   4   5       50.44       57.44      1.40 o 
   4   4   5        1.79        2.66      1.93 o 
   5   4   5        9.86        9.64      1.76 o 
   6   4   5       64.23       64.56      2.35 o 
   7   4   5      640.79      629.70      2.76 o 
   8   4   5      174.58      168.79      7.03 o 
   9   4   5       21.67       21.18      1.85 o 
  10   4   5       51.19       50.02      2.28 o 
  -7   5   5      136.84      142.06      2.89 o 
  -6   5   5      447.10      425.81     12.17 o 
  -5   5   5       10.21       10.19      1.35 o 
  -4   5   5      780.36      755.56     12.32 o 
  -3   5   5      288.00      296.86      5.87 o 
  -2   5   5        3.00        5.91      1.80 o 
  -1   5   5       85.78       80.83      1.54 o 
   0   5   5        2.50        3.02      1.05 o 
   1   5   5     1013.23      998.73     13.81 o 
   2   5   5      272.75      284.71      5.23 o 
   3   5   5        1.83       17.44      7.15 o 
   4   5   5       79.10       84.07      1.90 o 
   5   5   5      406.96      405.19      4.50 o 
   6   5   5       79.42       75.30      1.63 o 
   7   5   5       96.18       98.36      4.93 o 
   8   5   5       96.14       93.96      2.28 o 
   9   5   5       62.51       67.93      1.99 o 
  10   5   5        0.13        0.55      2.22 o 
  -6   6   5        0.04        2.67      1.84 o 
  -5   6   5       78.66       80.62      1.61 o 
  -4   6   5       35.45       31.42      1.38 o 
  -3   6   5       61.50       62.96      3.00 o 
  -2   6   5      474.70      468.77      8.08 o 
  -1   6   5        0.06        2.83      1.33 o 
   0   6   5       95.73      108.88      4.22 o 
   1   6   5      405.12      432.17      6.64 o 
   2   6   5        0.44        0.96      1.19 o 
   3   6   5      516.86      516.71      9.25 o 
   4   6   5       17.79       22.59      1.64 o 
   5   6   5        5.00        7.47      1.81 o 
   6   6   5      511.74      525.18      7.41 o 
   7   6   5        9.83       10.78      1.74 o 
   8   6   5      119.11      122.46      5.40 o 
   9   6   5       43.16       41.17      1.93 o 
  10   6   5       28.21       29.00      2.35 o 
  -6   7   5        3.66        3.40      1.91 o 
  -5   7   5       89.07       88.22      2.68 o 
  -4   7   5       64.28       59.15      1.94 o 
  -3   7   5       84.15       81.99      1.36 o 
  -2   7   5       14.30       11.34      1.23 o 
  -1   7   5       24.18       23.19      1.59 o 
   0   7   5        2.03        1.50      1.33 o 
   1   7   5      705.24      729.83     19.26 o 
   2   7   5       70.81       72.51      1.44 o 
   3   7   5       96.68      105.58      2.34 o 
   4   7   5      231.65      224.83      4.11 o 
   5   7   5      280.08      283.16      9.18 o 
   6   7   5      288.61      293.22      2.37 o 
   7   7   5       29.42       30.38      1.66 o 
   8   7   5        0.52       -1.80      1.80 o 
   9   7   5        2.18        3.77      1.90 o 
  -5   8   5       44.04       42.86      2.00 o 
  -4   8   5        5.90        5.49      1.56 o 
  -3   8   5       52.22       52.24      1.40 o 
  -2   8   5       13.04       13.42      1.15 o 
  -1   8   5      140.07      137.16      1.75 o 
   0   8   5        0.38       -1.34      1.34 o 
   1   8   5       18.29       21.05      1.36 o 
   2   8   5      116.52      113.62      4.20 o 
   3   8   5        1.48        4.96      2.33 o 
   4   8   5        9.55        8.14      2.67 o 
   5   8   5       37.93       40.69      2.71 o 
   6   8   5        7.35        5.20      2.17 o 
   7   8   5       53.94       51.72      2.44 o 
   8   8   5        1.67        5.83      2.44 o 
   9   8   5       64.69       66.69      2.80 o 
  -4   9   5        2.85        5.44      1.49 o 
  -3   9   5        8.19        9.89      1.49 o 
  -2   9   5        0.09        2.23      1.26 o 
  -1   9   5        0.45        0.74      1.28 o 
   0   9   5       29.77       32.77      1.38 o 
   1   9   5       84.96       80.73      3.01 o 
   2   9   5       58.74       56.21      3.07 o 
   3   9   5        0.03       -1.41      1.74 o 
   4   9   5      102.86      104.19      4.11 o 
   5   9   5       31.52       29.34      2.35 o 
   6   9   5       93.07       91.83      3.07 o 
   7   9   5       28.82       26.36      2.49 o 
   8   9   5        0.66        0.86      3.12 o 
  -2  10   5       37.45       33.53      1.65 o 
  -1  10   5        0.29        1.11      1.37 o 
   0  10   5        0.66        2.98      1.33 o 
   1  10   5       46.23       43.10      2.83 o 
   2  10   5       14.86       13.39      2.33 o 
   3  10   5       22.85       25.73      1.86 o 
   4  10   5        0.59        2.38      1.93 o 
   5  10   5        4.58        6.19      2.40 o 
   6  10   5        6.16        5.24      2.53 o 
   7  10   5       78.17       68.09      2.71 o 
   0  11   5       57.77       53.71      2.13 o 
   1  11   5        6.33        6.91      1.78 o 
   2  11   5       34.94       34.52      1.71 o 
   3  11   5       16.94       13.79      2.01 o 
   4  11   5        5.63        7.39      1.99 o 
   5  11   5       17.42       14.29      2.67 o 
  -3 -11   6       18.49       19.53      1.66 o 
  -2 -11   6       26.17       32.74      1.64 o 
  -1 -11   6        1.05        3.34      1.52 o 
   0 -11   6       14.94       14.77      1.65 o 
  -5 -10   6        0.04        0.97      1.58 o 
  -4 -10   6        0.74       -0.34      1.54 o 
  -3 -10   6       45.68       42.05      1.57 o 
  -2 -10   6        6.88        8.15      1.49 o 
  -1 -10   6        7.30       10.91      1.50 o 
   0 -10   6        0.08        3.96      1.40 o 
   1 -10   6       24.14       22.57      2.42 o 
   2 -10   6       14.15       19.20      3.39 o 
   3 -10   6       33.70       35.68      2.13 o 
  -6  -9   6        9.41       11.80      1.75 o 
  -5  -9   6       18.55       21.08      2.50 o 
  -4  -9   6        4.92        6.27      1.44 o 
  -3  -9   6       63.29       56.85      1.88 o 
  -2  -9   6       35.64       36.93      2.48 o 
  -1  -9   6      558.19      551.27      6.93 o 
   0  -9   6        0.54        1.81      1.66 o 
   1  -9   6       25.80       26.20      1.68 o 
   2  -9   6       12.45        8.96      1.69 o 
   3  -9   6       86.34       87.48      6.87 o 
   4  -9   6       37.02       41.47      5.04 o 
  -7  -8   6       13.86       12.10      2.24 o 
  -6  -8   6      108.50      106.45      4.11 o 
  -5  -8   6       55.15       57.74      1.76 o 
  -4  -8   6      167.04      161.98      9.43 o 
  -3  -8   6       54.33       56.98      1.47 o 
  -2  -8   6        2.27        6.51      1.70 o 
  -1  -8   6        1.71       -0.50      1.53 o 
   0  -8   6       48.04       45.07      1.65 o 
   1  -8   6      107.43      105.59      2.76 o 
   2  -8   6       85.11       81.93      1.77 o 
   3  -8   6       16.13       21.56      1.68 o 
   4  -8   6      193.28      192.90     13.22 o 
   5  -8   6        3.04        3.72      2.17 o 
   6  -8   6        7.84        6.53      1.90 o 
  -8  -7   6       77.07       70.72      2.39 o 
  -7  -7   6       32.99       32.33      2.30 o 
  -6  -7   6        2.82        6.16      1.97 o 
  -5  -7   6      238.15      242.95      6.67 o 
  -4  -7   6       53.07       52.98      1.93 o 
  -3  -7   6       95.46       96.32      2.46 o 
  -2  -7   6      287.03      252.78      3.07 o 
  -1  -7   6       68.28       74.03      4.45 o 
   0  -7   6        1.29        1.19      1.50 o 
   1  -7   6      271.09      265.45      8.77 o 
   2  -7   6      402.81      403.31     19.92 o 
   3  -7   6      239.50      235.37     10.74 o 
   4  -7   6      134.99      136.45      8.32 o 
   5  -7   6      148.68      148.10      5.11 o 
   6  -7   6       17.08       17.56      1.79 o 
   7  -7   6       46.42       48.70      3.59 o 
  -8  -6   6      239.22      246.50      7.37 o 
  -7  -6   6       70.42       72.17      2.21 o 
  -6  -6   6        7.43        8.13      1.97 o 
  -5  -6   6      297.15      283.77      4.93 o 
  -4  -6   6        2.91        3.94      1.74 o 
  -3  -6   6      241.53      229.82      3.03 o 
  -2  -6   6      114.57      115.38      2.31 o 
  -1  -6   6       22.63       22.88      1.99 o 
   0  -6   6      192.02      177.01      2.85 o 
   1  -6   6      311.53      313.50      5.78 o 
   2  -6   6       25.18       23.61      1.38 o 
   3  -6   6      259.13      267.31      6.04 o 
   4  -6   6        1.02        0.95      1.32 o 
   5  -6   6        5.29        8.46      1.30 o 
   6  -6   6        0.99        3.30      1.84 o 
   7  -6   6       32.02       28.18      1.99 o 
  -9  -5   6        1.67        9.00      3.93 o 
  -8  -5   6        0.00        0.08      2.62 o 
  -7  -5   6      185.85      169.70      3.85 o 
  -6  -5   6      320.02      307.75      8.09 o 
  -5  -5   6       70.45       69.27      2.80 o 
  -4  -5   6      369.64      357.91      3.71 o 
  -3  -5   6       47.22       42.00      2.49 o 
  -2  -5   6      377.84      375.81      3.03 o 
  -1  -5   6        0.74        7.91      1.90 o 
   0  -5   6      168.33      177.66      1.83 o 
   1  -5   6      175.16      177.36      2.89 o 
   2  -5   6     1791.67     1766.93     36.57 o 
   3  -5   6      124.48      114.66      2.93 o 
   4  -5   6      124.83      125.38      4.02 o 
   5  -5   6       55.31       45.51      1.47 o 
   6  -5   6       33.07       31.13      1.52 o 
   7  -5   6        1.35        1.87      1.46 o 
   8  -5   6        7.10        7.32      2.25 o 
  -9  -4   6       60.54       59.86      4.02 o 
  -8  -4   6        9.66       10.53      3.57 o 
  -7  -4   6       87.60       76.71      2.46 o 
  -6  -4   6      420.27      363.08     10.78 o 
  -5  -4   6        0.80        1.57      2.06 o 
  -4  -4   6     1282.99     1243.70     42.75 o 
  -3  -4   6      209.85      205.54      3.07 o 
  -2  -4   6      215.46      206.08      2.58 o 
  -1  -4   6       11.68       24.64      1.51 o 
   0  -4   6        2.82        0.27      1.34 o 
   1  -4   6      283.67      273.05      8.39 o 
   2  -4   6      105.49      109.72      3.95 o 
   3  -4   6      392.16      405.17      7.93 o 
   4  -4   6      255.26      251.06      6.52 o 
   5  -4   6       33.55       36.10      5.00 o 
   6  -4   6       43.43       42.38      1.31 o 
   7  -4   6       23.78       22.34      1.83 o 
   8  -4   6       54.03       60.75      2.82 o 
   9  -4   6        0.73        0.70      1.88 o 
  -9  -3   6        2.18        7.46      3.35 o 
  -8  -3   6        0.49       -1.22      2.49 o 
  -7  -3   6        8.72        7.28      2.35 o 
  -6  -3   6        0.12       -0.79      2.13 o 
  -5  -3   6      423.57      396.30      9.45 o 
  -4  -3   6       12.08       13.88      1.98 o 
  -3  -3   6       15.00       12.21      2.67 o 
  -2  -3   6      426.77      436.19      9.45 o 
  -1  -3   6      133.95      140.50      2.78 o 
   0  -3   6      103.78       87.06      1.71 o 
   1  -3   6        3.13        0.45      1.28 o 
   2  -3   6       41.15       39.75      1.49 o 
   3  -3   6       47.55       46.56      1.47 o 
   4  -3   6        2.16        2.73      1.20 o 
   5  -3   6      221.37      217.13      5.99 o 
   6  -3   6        4.14        8.65      1.30 o 
   7  -3   6        6.74       12.96      1.48 o 
   8  -3   6      349.14      351.64     13.23 o 
   9  -3   6       27.99       20.56      1.73 o 
  -9  -2   6        5.92        5.34      3.30 o 
  -8  -2   6       32.42       34.95      2.62 o 
  -7  -2   6      340.46      326.30      3.26 o 
  -6  -2   6       59.21       52.81      2.85 o 
  -5  -2   6       93.25       76.18      2.80 o 
  -4  -2   6      248.87      262.83     11.53 o 
  -3  -2   6      283.49      263.27      3.89 o 
  -2  -2   6      149.04      141.11      2.89 o 
  -1  -2   6      339.15      289.18      3.62 o 
   0  -2   6     3148.64     3160.25     25.95 o 
   1  -2   6        4.32        8.70      1.51 o 
   2  -2   6       76.54       70.60      2.60 o 
   3  -2   6       29.78       15.89      1.94 o 
   4  -2   6      131.25      122.97      2.71 o 
   5  -2   6      658.57      678.30     16.42 o 
   6  -2   6        0.82        1.37      1.25 o 
   7  -2   6        1.54        3.33      1.32 o 
   8  -2   6      276.10      276.10      6.68 o 
   9  -2   6        1.25        3.29      1.74 o 
  10  -2   6       39.60       35.56      2.05 o 
  -9  -1   6        3.43        8.50      2.71 o 
  -8  -1   6        0.05        0.63      2.49 o 
  -7  -1   6       72.79       78.90      2.58 o 
  -6  -1   6      180.76      184.38      3.21 o 
  -5  -1   6       79.11       81.47      2.40 o 
  -4  -1   6        1.56        5.83      1.94 o 
  -3  -1   6      708.97      736.01     16.75 o 
  -2  -1   6       92.02       96.01      2.15 o 
  -1  -1   6      269.91      287.91      3.66 o 
   0  -1   6      226.65      234.92      2.46 o 
   1  -1   6     2822.85     2822.22     25.57 o 
   2  -1   6      575.79      587.22      2.69 o 
   3  -1   6      369.58      387.58      2.36 o 
   4  -1   6      645.85      705.44     19.24 o 
   5  -1   6      497.00      479.46     16.94 o 
   6  -1   6      111.95      119.75      3.51 o 
   7  -1   6      135.48      124.32      2.53 o 
   8  -1   6       74.75       68.37      2.06 o 
   9  -1   6       10.06       10.12      2.09 o 
  10  -1   6       75.13       77.55      3.48 o 
  -9   0   6        3.19        3.89      2.76 o 
  -8   0   6       31.62       29.98      2.58 o 
  -7   0   6        0.16        1.22      2.94 o 
  -6   0   6     1030.29      939.25      4.61 o 
  -5   0   6      154.66      185.33      3.16 o 
  -4   0   6      318.85      314.82      3.35 o 
  -3   0   6        0.77        0.88      1.81 o 
  -2   0   6      264.75      284.77      3.08 o 
   0   0   6      200.35      187.57      2.22 o 
   1   0   6      939.19      867.68      5.09 o 
   2   0   6        0.10        2.95      1.45 o 
   3   0   6     3004.40     2969.05     30.45 o 
   4   0   6       33.96       31.26      1.58 o 
   5   0   6      208.67      209.95      1.85 o 
   6   0   6      208.79      223.23      5.59 o 
   7   0   6       13.22       13.47      1.53 o 
   8   0   6      793.63      762.11     16.43 o 
   9   0   6       17.16       24.59      1.79 o 
  10   0   6       46.15       48.57      1.98 o 
  -8   1   6       29.58       32.73      2.67 o 
  -7   1   6       42.55       37.03      2.49 o 
  -6   1   6      105.82      111.22      2.62 o 
  -5   1   6      857.92      858.04      4.02 o 
  -4   1   6      828.03      895.16      4.16 o 
  -3   1   6       20.76       18.28      1.82 o 
  -2   1   6     1183.26     1305.67     47.33 o 
  -1   1   6      865.98      795.15      5.47 o 
   0   1   6     1992.52     1867.06     37.16 o 
   1   1   6     1624.85     1504.35     11.46 o 
   2   1   6      227.23      211.24      2.16 o 
   3   1   6      111.98      112.79      1.76 o 
   4   1   6      884.95      930.39      3.21 o 
   5   1   6     1751.42     1754.83     46.64 o 
   6   1   6      184.00      182.41      5.08 o 
   7   1   6       98.64       96.38      1.64 o 
   8   1   6      789.90      760.26     23.46 o 
   9   1   6       69.51       68.15      2.04 o 
  10   1   6        2.60        4.00      2.48 o 
  -8   2   6      119.59      123.20      3.48 o 
  -7   2   6       71.61       68.00      3.16 o 
  -6   2   6     1026.32     1044.77      4.34 o 
  -5   2   6      198.19      205.63      2.80 o 
  -4   2   6        0.07        0.72      1.86 o 
  -3   2   6      422.73      426.44     25.88 o 
  -2   2   6     1756.65     1929.54     65.93 o 
  -1   2   6      192.19      204.60     12.18 o 
   0   2   6     1069.60     1002.41     31.64 o 
   1   2   6      107.59      133.22      1.97 o 
   2   2   6       25.42       23.44      1.85 o 
   3   2   6       89.55      137.23      1.91 o 
   4   2   6      261.06      299.90      2.09 o 
   5   2   6      346.22      343.44     10.89 o 
   6   2   6      106.09      103.49      2.54 o 
   7   2   6      161.09      154.39      3.38 o 
   8   2   6      763.13      744.30      7.23 o 
   9   2   6       13.66       14.70      2.01 o 
  10   2   6       95.06       95.18      2.41 o 
  -8   3   6       36.23       40.06      2.80 o 
  -7   3   6      145.72      147.66      2.80 o 
  -6   3   6      588.16      576.23      4.02 o 
  -5   3   6     2944.77     2885.33      6.65 o 
  -4   3   6       86.36       88.02      2.38 o 
  -3   3   6      174.30      154.84      5.27 o 
  -2   3   6      193.52      205.18      5.50 o 
  -1   3   6      981.49     1010.51     24.98 o 
   0   3   6       95.85      170.61     49.93 o 
   1   3   6     1516.20     1469.15     37.59 o 
   2   3   6      177.54      187.80      5.57 o 
   3   3   6      964.32     1045.95     28.06 o 
   4   3   6      142.92      132.03      4.13 o 
   5   3   6     1038.54     1004.23      3.15 o 
   6   3   6        0.05        1.85      1.74 o 
   7   3   6       37.02       31.93      1.85 o 
   8   3   6      365.75      347.96      4.75 o 
   9   3   6        8.93        7.83      2.01 o 
  10   3   6       25.77       22.20      2.76 o 
  -7   4   6       13.79       12.89      2.58 o 
  -6   4   6        0.08        2.98      2.44 o 
  -5   4   6       17.99       19.91      1.76 o 
  -4   4   6      265.07      259.38      4.22 o 
  -3   4   6      178.34      175.50      7.21 o 
  -2   4   6       21.70       18.94      2.85 o 
  -1   4   6      135.72      143.81      3.97 o 
   0   4   6      183.94      199.47      4.24 o 
   1   4   6       86.20       84.22      2.62 o 
   2   4   6     1213.73     1199.93     28.03 o 
   3   4   6     2172.39     2278.25     23.47 o 
   4   4   6        8.09        6.93      1.34 o 
   5   4   6        3.71        2.31      1.58 o 
   6   4   6        5.19        4.21      1.42 o 
   7   4   6      922.24      907.76      5.06 o 
   8   4   6      348.77      341.56      4.32 o 
   9   4   6      314.57      314.88      2.57 o 
  10   4   6       23.44       23.61      2.22 o 
  -7   5   6      316.34      319.34      3.30 o 
  -6   5   6      290.03      270.52      6.76 o 
  -5   5   6        5.19        7.48      1.85 o 
  -4   5   6      202.43      191.93      3.79 o 
  -3   5   6       28.46       31.79      1.24 o 
  -2   5   6      297.00      302.27      6.18 o 
  -1   5   6        2.32        2.97      1.30 o 
   0   5   6       47.43       51.54      1.10 o 
   1   5   6      158.80      171.21      2.23 o 
   2   5   6      648.67      715.83      6.73 o 
   3   5   6       23.89       25.01      1.33 o 
   4   5   6       71.06       87.14      2.09 o 
   5   5   6        0.12        3.09      1.59 o 
   6   5   6      107.80      109.67      1.82 o 
   7   5   6      211.52      215.76      2.74 o 
   8   5   6       38.03       40.44      1.76 o 
   9   5   6       27.87       31.22      1.90 o 
  10   5   6       25.76       24.00      2.64 o 
  -6   6   6       13.80       10.85      1.90 o 
  -5   6   6       86.25       82.16      2.23 o 
  -4   6   6      217.13      214.26      6.21 o 
  -3   6   6      377.97      387.31      7.47 o 
  -2   6   6      710.82      716.97     16.31 o 
  -1   6   6       52.81       53.27      2.49 o 
   0   6   6      148.72      154.64      4.63 o 
   1   6   6        5.96        5.04      1.12 o 
   2   6   6        2.46        2.06      1.76 o 
   3   6   6      114.80      109.99      4.92 o 
   4   6   6        0.01        0.65      1.35 o 
   5   6   6      248.44      242.81      3.50 o 
   6   6   6        4.62        8.55      1.66 o 
   7   6   6       33.78       34.25      1.78 o 
   8   6   6        4.73        7.48      1.96 o 
   9   6   6      216.91      218.01      2.17 o 
  10   6   6       55.05       55.09      6.47 o 
  -5   7   6        4.78        5.44      1.68 o 
  -4   7   6       10.61        9.52      1.40 o 
  -3   7   6       40.17       37.30      1.30 o 
  -2   7   6        0.66       -0.19      1.15 o 
  -1   7   6        2.52        1.97      1.34 o 
   0   7   6      119.59      123.04      2.99 o 
   1   7   6      237.96      241.08      7.01 o 
   2   7   6        9.26       10.33      1.58 o 
   3   7   6      129.34      132.40      2.94 o 
   4   7   6      128.75      124.47      3.35 o 
   5   7   6       12.76       14.77      1.69 o 
   6   7   6        0.02       -1.26      1.67 o 
   7   7   6      179.46      178.37      2.05 o 
   8   7   6       25.37       28.64      2.40 o 
   9   7   6       20.39       25.31      2.01 o 
  -4   8   6        0.38        2.11      1.69 o 
  -3   8   6        4.99        6.49      1.41 o 
  -2   8   6        2.00        3.33      1.16 o 
  -1   8   6       94.50       94.21      2.04 o 
   0   8   6       32.63       33.63      1.43 o 
   1   8   6        5.80        8.70      1.26 o 
   2   8   6       11.03        9.88      2.71 o 
   3   8   6        0.17        2.28      1.94 o 
   4   8   6      369.30      373.11      4.63 o 
   5   8   6       18.90       18.56      1.95 o 
   6   8   6        6.56        6.92      1.57 o 
   7   8   6       15.86       16.50      1.85 o 
   8   8   6        4.82        7.72      1.73 o 
   9   8   6       67.49       60.72      3.35 o 
  -3   9   6        6.35        5.61      1.33 o 
  -2   9   6       43.94       43.27      1.35 o 
  -1   9   6        0.34        0.90      1.25 o 
   0   9   6        6.05        6.63      1.42 o 
   1   9   6       75.34       79.79      1.97 o 
   2   9   6        0.19        0.76      1.39 o 
   3   9   6        8.90        9.22      1.75 o 
   4   9   6       11.67       12.89      2.35 o 
   5   9   6        0.86        4.79      2.31 o 
   6   9   6       19.71       26.95      2.35 o 
   7   9   6        9.28        9.22      2.98 o 
   8   9   6        0.16       -2.53      2.53 o 
  -2  10   6        0.58        0.63      2.28 o 
  -1  10   6       20.23       18.89      2.64 o 
   0  10   6       54.86       52.90      1.42 o 
   1  10   6       90.31       88.06      2.17 o 
   2  10   6        2.86        4.22      1.66 o 
   3  10   6       72.96       72.87      5.90 o 
   4  10   6        7.23        4.70      2.40 o 
   5  10   6       67.18       68.77      3.07 o 
   6  10   6       49.33       47.88      2.58 o 
   7  10   6        0.35        1.90      2.58 o 
   0  11   6        4.05        6.93      1.54 o 
   1  11   6       41.62       38.79      1.67 o 
   2  11   6       88.70       83.47      5.47 o 
   3  11   6       16.18       11.62      3.21 o 
   4  11   6        2.11        0.68      2.62 o 
   5  11   6        5.55        4.61      2.58 o 
  -1 -11   7       50.25       51.77      1.82 o 
  -5 -10   7        1.19        4.78      1.64 o 
  -4 -10   7        0.58        2.71      1.99 o 
  -3 -10   7        0.12        1.11      1.44 o 
  -2 -10   7       39.99       42.61      1.89 o 
  -1 -10   7       30.22       33.64      1.73 o 
   0 -10   7       27.77       27.47      2.35 o 
   1 -10   7       27.65       32.72      2.02 o 
   2 -10   7        5.75        2.40      2.25 o 
   3 -10   7       99.48      106.05      4.36 o 
  -6  -9   7        0.14        2.80      1.84 o 
  -5  -9   7        1.39        2.47      1.63 o 
  -4  -9   7        5.25        8.23      1.57 o 
  -3  -9   7      164.95      177.25      3.13 o 
  -2  -9   7        2.77        4.49      1.55 o 
  -1  -9   7        8.65        3.92      1.64 o 
   0  -9   7        0.14        3.91      1.63 o 
   1  -9   7        0.15       -1.49      1.65 o 
   2  -9   7       73.07       72.74      1.94 o 
   3  -9   7       21.43       22.84      2.16 o 
   4  -9   7       36.99       39.12      5.43 o 
  -7  -8   7        4.41        6.05      2.43 o 
  -6  -8   7      120.31      117.09      5.79 o 
  -5  -8   7       16.40       19.20      1.97 o 
  -4  -8   7        9.74       11.06      1.61 o 
  -3  -8   7      139.00      126.99      4.75 o 
  -2  -8   7       48.73       44.38      1.98 o 
  -1  -8   7      368.64      370.89     13.50 o 
   0  -8   7       63.83       62.49      3.16 o 
   1  -8   7        0.24        1.32      1.63 o 
   2  -8   7        4.24        5.62      1.61 o 
   3  -8   7        0.20       -1.79      1.79 o 
   4  -8   7       29.82       34.98      2.96 o 
   5  -8   7        0.86        1.83      1.98 o 
   6  -8   7       38.80       35.94      3.16 o 
  -8  -7   7        2.02        2.16      2.72 o 
  -7  -7   7        0.12        0.91      2.11 o 
  -6  -7   7       30.18       24.72      2.26 o 
  -5  -7   7       54.92       57.27      2.01 o 
  -4  -7   7      511.80      494.50     17.14 o 
  -3  -7   7        3.80        2.89      2.58 o 
  -2  -7   7       68.25       62.12      2.26 o 
  -1  -7   7       74.98       79.39      2.26 o 
   0  -7   7      406.94      438.11     25.45 o 
   1  -7   7       44.77       41.36      2.22 o 
   2  -7   7        0.48        1.34      1.71 o 
   3  -7   7       20.70       21.56      1.83 o 
   4  -7   7       14.17       20.69      1.66 o 
   5  -7   7      111.21      113.69      4.48 o 
   6  -7   7        5.78        7.21      1.77 o 
   7  -7   7      118.41      128.84     12.34 o 
  -8  -6   7      123.50      132.09      4.88 o 
  -7  -6   7       57.49       54.74      2.54 o 
  -6  -6   7      102.93       98.14      2.96 o 
  -5  -6   7       10.84       14.40      1.89 o 
  -4  -6   7      517.14      501.46      5.20 o 
  -3  -6   7        2.52        4.70      2.44 o 
  -2  -6   7     1657.70     1570.55      5.02 o 
  -1  -6   7        5.10        5.83      2.44 o 
   0  -6   7       25.16       20.44      2.12 o 
   1  -6   7      152.79      159.51      2.54 o 
   2  -6   7     1235.23     1266.95     24.50 o 
   3  -6   7       34.43       34.87      2.62 o 
   4  -6   7       13.29       12.11      1.25 o 
   5  -6   7       19.16       19.89      1.50 o 
   6  -6   7        2.95        1.38      1.44 o 
   7  -6   7       50.72       54.28      6.17 o 
  -8  -5   7        3.64        4.88      3.62 o 
  -7  -5   7       23.45       24.81      2.00 o 
  -6  -5   7       80.64       80.02      2.43 o 
  -5  -5   7        5.29        5.76      1.84 o 
  -4  -5   7     1081.19     1032.49     26.09 o 
  -3  -5   7      566.87      531.84      3.80 o 
  -2  -5   7      173.85      172.62      2.85 o 
  -1  -5   7      312.45      330.14      8.45 o 
   0  -5   7       16.47       15.51      1.39 o 
   1  -5   7      386.77      386.72      5.81 o 
   2  -5   7     1516.79     1479.89     23.60 o 
   3  -5   7      737.24      719.56     20.40 o 
   4  -5   7      133.72      131.95      3.03 o 
   5  -5   7       78.87       90.04      2.58 o 
   6  -5   7       45.24       53.19      3.41 o 
   7  -5   7        2.74        4.70      1.55 o 
   8  -5   7        0.05        2.29      1.59 o 
  -8  -4   7        0.06        0.32      3.12 o 
  -7  -4   7        9.49       13.93      2.98 o 
  -6  -4   7       99.59       93.82      2.87 o 
  -5  -4   7      166.90      159.34      8.48 o 
  -4  -4   7      376.81      371.56      3.80 o 
  -3  -4   7      230.79      218.60      3.07 o 
  -2  -4   7      136.99      135.00      1.82 o 
  -1  -4   7      261.70      289.56      9.02 o 
   0  -4   7       10.56       14.56      1.70 o 
   1  -4   7      103.04      126.33      2.10 o 
   2  -4   7      268.44      266.48      4.88 o 
   3  -4   7       83.38       77.08      1.37 o 
   4  -4   7      693.24      649.89     18.47 o 
   5  -4   7      346.03      315.92      9.31 o 
   6  -4   7      574.08      522.58     13.32 o 
   7  -4   7        0.61        1.02      1.52 o 
   8  -4   7        7.46        9.26      1.61 o 
   9  -4   7       58.65       55.55      1.88 o 
  -9  -3   7        1.92        2.22      3.39 o 
  -8  -3   7       16.12       14.60      3.12 o 
  -7  -3   7      138.54      148.34      3.30 o 
  -6  -3   7      129.64      145.54      2.67 o 
  -5  -3   7       37.31       30.13      2.43 o 
  -4  -3   7      457.94      420.25      4.43 o 
  -3  -3   7       79.16       81.56      2.67 o 
  -2  -3   7        9.33       10.45      1.63 o 
  -1  -3   7       56.77       51.59      1.58 o 
   0  -3   7      765.95      751.60      9.49 o 
   1  -3   7      139.74      137.57      1.71 o 
   2  -3   7      480.91      470.15      2.40 o 
   3  -3   7      135.77      127.65      2.15 o 
   4  -3   7      236.70      232.21      7.26 o 
   5  -3   7        0.21        0.57      1.34 o 
   6  -3   7      416.80      349.78     10.11 o 
   7  -3   7      196.48      181.81      2.68 o 
   8  -3   7      322.48      319.72      7.34 o 
   9  -3   7      186.36      193.57      8.88 o 
  -9  -2   7        0.17        2.26      3.39 o 
  -8  -2   7        8.99        5.47      2.53 o 
  -7  -2   7        3.59        5.06      2.40 o 
  -6  -2   7      203.58      181.17      2.76 o 
  -5  -2   7       11.29       12.34      2.58 o 
  -4  -2   7      102.90       94.72      3.62 o 
  -3  -2   7       28.56       23.95      1.92 o 
  -2  -2   7       10.25        9.22      2.22 o 
  -1  -2   7       23.53       25.30      1.69 o 
   1  -2   7      382.80      369.23      2.31 o 
   2  -2   7      129.73      138.61      1.85 o 
   3  -2   7       25.05       25.74      1.50 o 
   4  -2   7        3.89        9.05      1.22 o 
   5  -2   7       97.28      103.25      3.86 o 
   6  -2   7       40.51       51.34      1.99 o 
   7  -2   7       56.95       51.48      2.30 o 
   8  -2   7      109.79      107.59      2.32 o 
   9  -2   7      147.40      151.96      2.00 o 
  10  -2   7       16.29       21.61      2.41 o 
  -9  -1   7      187.70      193.01      3.89 o 
  -8  -1   7        0.10        3.12      2.58 o 
  -7  -1   7       41.35       38.48      2.53 o 
  -6  -1   7        5.40        1.27      2.26 o 
  -5  -1   7     1038.86     1014.53      4.34 o 
  -4  -1   7      113.83      119.39      4.76 o 
  -3  -1   7      688.14      723.52      8.75 o 
  -2  -1   7      114.65      113.83      2.22 o 
  -1  -1   7      315.53      324.76      3.66 o 
   0  -1   7      401.89      347.51      2.50 o 
   1  -1   7      143.79      142.27      1.81 o 
   2  -1   7      900.63      891.03      3.18 o 
   3  -1   7      343.43      332.18      7.03 o 
   4  -1   7       99.95      103.85      1.72 o 
   5  -1   7       32.79       26.17      2.31 o 
   6  -1   7        1.67       11.85      5.42 o 
   7  -1   7      761.64      688.37      8.00 o 
   8  -1   7      505.14      501.84      2.81 o 
   9  -1   7      112.43      108.93      3.86 o 
  10  -1   7       55.39       67.77      2.10 o 
  -8   0   7       89.15       98.61      2.85 o 
  -7   0   7        8.83       10.53      3.03 o 
  -6   0   7      160.64      140.61      3.12 o 
  -5   0   7      799.54      814.69      3.93 o 
  -4   0   7       58.76       57.19      2.26 o 
  -3   0   7       26.40       29.39      2.46 o 
  -2   0   7      869.04      904.85     12.66 o 
  -1   0   7      242.68      242.88      3.16 o 
   0   0   7     2066.02     2117.52     27.60 o 
   1   0   7      105.24      103.70      3.44 o 
   2   0   7     2344.56     2097.00     33.05 o 
   3   0   7      100.82      103.22      1.63 o 
   4   0   7     1941.97     2021.79     27.06 o 
   5   0   7       35.41       31.60      2.15 o 
   6   0   7       13.50       16.75      1.48 o 
   7   0   7        0.70        1.08      1.33 o 
   8   0   7       49.43       52.82      1.57 o 
   9   0   7       57.94       60.07      2.45 o 
  10   0   7       14.93       14.56      1.91 o 
  -8   1   7       11.17       10.72      2.67 o 
  -7   1   7       11.30       16.86      2.49 o 
  -6   1   7      516.43      519.40      3.89 o 
  -5   1   7      149.52      137.58      2.58 o 
  -4   1   7      406.95      415.68      3.21 o 
  -3   1   7       20.62       23.90      1.63 o 
  -2   1   7       91.83      110.66      2.78 o 
  -1   1   7      198.65      189.58      3.21 o 
   0   1   7       91.40       84.30      1.79 o 
   1   1   7     1181.80     1179.10     10.26 o 
   2   1   7     1247.64     1198.05      8.07 o 
   3   1   7      806.78      763.32      8.91 o 
   4   1   7      432.02      440.03      2.33 o 
   5   1   7       95.73       85.06      3.99 o 
   6   1   7       14.47       14.08      1.56 o 
   7   1   7      123.49      123.64      1.64 o 
   8   1   7        8.29       10.73      1.66 o 
   9   1   7        0.00        2.96      1.72 o 
  10   1   7        8.94        8.46      2.19 o 
  -8   2   7      232.66      222.36      3.71 o 
  -7   2   7       27.06       22.88      3.07 o 
  -6   2   7       69.73       70.49      2.58 o 
  -5   2   7      406.61      388.74      3.16 o 
  -4   2   7      143.10      149.31      6.13 o 
  -3   2   7       25.19       29.61      1.80 o 
  -2   2   7      615.34      637.72     16.77 o 
  -1   2   7      280.00      345.63     11.57 o 
   0   2   7        3.29        8.29      1.61 o 
   1   2   7       27.18       21.49      1.66 o 
   2   2   7       25.95       21.17      1.47 o 
   3   2   7     1455.76     1565.45     10.96 o 
   4   2   7      547.52      571.07      4.41 o 
   5   2   7      547.77      546.16      3.87 o 
   6   2   7      125.32      129.59      1.58 o 
   7   2   7       76.08       70.54      1.81 o 
   8   2   7       82.45       76.80      3.22 o 
   9   2   7      105.98      102.16      2.02 o 
  10   2   7        1.80        2.95      1.92 o 
  -8   3   7        0.12        1.54      3.30 o 
  -7   3   7       18.29       14.83      2.58 o 
  -6   3   7       43.73       50.23      3.03 o 
  -5   3   7       58.35       60.13      2.53 o 
  -4   3   7      211.82      218.61      6.97 o 
  -3   3   7       13.06       13.89      2.42 o 
  -2   3   7        0.01        1.18      1.34 o 
  -1   3   7      970.10      961.05     30.79 o 
   0   3   7     1617.13     1646.68     47.41 o 
   1   3   7      536.05      541.74     14.44 o 
   2   3   7      130.60      157.15      6.21 o 
   3   3   7      150.58      138.69      1.78 o 
   4   3   7        7.11        3.49      1.61 o 
   5   3   7      101.08      101.81      1.66 o 
   6   3   7       23.37       21.70      1.49 o 
   7   3   7       22.05       20.32      1.90 o 
   8   3   7      234.03      232.71      2.03 o 
   9   3   7      124.99      121.05      3.68 o 
  10   3   7       66.11       66.29      4.54 o 
  -7   4   7        2.22        4.43      2.62 o 
  -6   4   7       40.24       40.78      2.53 o 
  -5   4   7      205.81      204.04      5.57 o 
  -4   4   7       11.37        9.56      1.61 o 
  -3   4   7      317.26      304.06     15.76 o 
  -2   4   7      196.99      190.30      2.80 o 
  -1   4   7      239.54      263.26      7.39 o 
   0   4   7       61.88       61.43      1.32 o 
   1   4   7        9.78       12.94      1.37 o 
   2   4   7     3711.17     3740.60     25.66 o 
   3   4   7     1304.81     1360.01     32.63 o 
   4   4   7       21.76       22.82      1.36 o 
   5   4   7       45.80       45.93      1.65 o 
   6   4   7      161.50      153.79      4.48 o 
   7   4   7       24.29       25.39      1.71 o 
   8   4   7       28.21       25.66      1.61 o 
   9   4   7       60.62       63.21      1.97 o 
  10   4   7        1.46        3.12      1.95 o 
  -7   5   7       96.81      107.24      2.98 o 
  -6   5   7       40.64       44.64      4.17 o 
  -5   5   7       27.76       26.87      2.00 o 
  -4   5   7      230.19      217.45      3.77 o 
  -3   5   7      235.48      215.95      6.90 o 
  -2   5   7       25.91       26.54      2.89 o 
  -1   5   7       87.04       85.38      2.39 o 
   0   5   7      104.90      100.92      4.80 o 
   1   5   7      700.77      712.20     12.87 o 
   2   5   7       66.57       70.69      1.51 o 
   3   5   7       67.82       65.87      1.72 o 
   4   5   7      315.48      331.79      3.98 o 
   5   5   7       25.11       30.14      1.65 o 
   6   5   7      131.78      129.57      3.05 o 
   7   5   7      480.80      463.23      2.37 o 
   8   5   7        2.66        2.65      2.00 o 
   9   5   7        6.38        8.08      1.66 o 
  10   5   7        2.68        3.84      2.92 o 
  -6   6   7        6.94        9.19      2.07 o 
  -5   6   7       40.19       36.51      1.83 o 
  -4   6   7       15.38       16.06      1.64 o 
  -3   6   7        0.09        4.02      3.55 o 
  -2   6   7      167.80      157.56     10.72 o 
  -1   6   7        0.17        0.09      1.67 o 
   0   6   7       26.34       28.93      1.35 o 
   1   6   7      342.46      343.92      5.69 o 
   2   6   7      329.78      328.42      5.61 o 
   3   6   7     1151.72     1212.72     21.56 o 
   4   6   7      333.72      353.48     10.20 o 
   5   6   7      631.33      608.65     16.80 o 
   6   6   7      181.41      181.00      5.70 o 
   7   6   7       36.58       35.25      1.63 o 
   8   6   7       22.48       22.08      2.03 o 
   9   6   7        0.00        2.40      2.55 o 
  10   6   7      113.06      113.43      2.32 o 
  -5   7   7        1.44        1.43      1.80 o 
  -4   7   7       16.92       17.11      1.86 o 
  -3   7   7      163.18      162.85      6.87 o 
  -2   7   7       78.40       78.69      2.70 o 
  -1   7   7       38.16       34.85      2.79 o 
   0   7   7       44.05       44.85      2.20 o 
   1   7   7      166.49      177.90      1.91 o 
   2   7   7       15.86       16.86      1.32 o 
   3   7   7        2.33        1.51      1.46 o 
   4   7   7       34.96       37.21      1.91 o 
   5   7   7       27.09       25.77      1.74 o 
   6   7   7       35.07       36.93      1.92 o 
   7   7   7       21.36       20.64      1.61 o 
   8   7   7       55.69       55.42      2.62 o 
   9   7   7        0.41        2.01      2.60 o 
  -4   8   7        0.35       -0.05      1.75 o 
  -3   8   7       80.30       76.66      1.93 o 
  -2   8   7       32.30       32.61      1.62 o 
  -1   8   7       77.21       76.71      3.91 o 
   0   8   7      520.72      534.32     12.21 o 
   1   8   7        9.02        9.82      1.37 o 
   2   8   7       30.64       27.24      1.75 o 
   3   8   7        3.81        3.93      1.36 o 
   4   8   7       15.79       15.04      2.69 o 
   5   8   7        1.60        2.76      1.97 o 
   6   8   7       50.39       64.34      1.86 o 
   7   8   7        3.94        5.88      1.67 o 
   8   8   7        1.43        3.93      1.90 o 
   9   8   7       85.99       84.10      2.12 o 
  -3   9   7       23.29       18.53      2.24 o 
  -2   9   7       31.35       31.17      1.42 o 
  -1   9   7       24.71       23.75      1.26 o 
   0   9   7       43.24       45.35      3.19 o 
   1   9   7       24.60       25.92      1.56 o 
   2   9   7       25.13       26.30      1.90 o 
   3   9   7       76.68       78.23      2.00 o 
   4   9   7       23.06       26.00      2.35 o 
   5   9   7       20.74       22.79      2.35 o 
   6   9   7        2.34        7.05      2.85 o 
   7   9   7       41.14       41.32      3.03 o 
   8   9   7        0.01        1.54      2.53 o 
  -1  10   7        2.95        4.03      1.45 o 
   0  10   7        0.64        3.45      1.46 o 
   1  10   7      123.70      122.40      2.50 o 
   2  10   7       17.73       18.35      2.53 o 
   3  10   7       16.63       17.72      2.44 o 
   4  10   7        0.21       -1.09      2.40 o 
   5  10   7        0.12       -1.31      2.49 o 
   6  10   7       37.87       37.66      2.58 o 
   7  10   7        0.39        0.90      2.58 o 
   1  11   7        4.78        6.33      1.89 o 
   2  11   7       10.38        8.64      2.58 o 
   3  11   7       62.55       51.59      2.71 o 
   4  11   7        2.15        4.43      2.58 o 
   5  11   7       20.94       16.59      2.71 o 
  -4 -10   8        0.40        0.36      1.53 o 
  -3 -10   8        1.49        1.33      1.56 o 
  -2 -10   8       32.14       34.40      2.33 o 
  -1 -10   8        4.77        5.61      1.44 o 
   0 -10   8      108.69      110.88      5.40 o 
   1 -10   8       28.12       29.42      1.85 o 
   2 -10   8        5.85        5.79      1.85 o 
  -5  -9   8        4.24       10.41      1.99 o 
  -4  -9   8       11.63       11.16      2.23 o 
  -3  -9   8        6.14        4.62      1.38 o 
  -2  -9   8        5.43        2.22      2.06 o 
  -1  -9   8        4.46        3.87      2.00 o 
   0  -9   8        8.47       14.31      2.58 o 
   1  -9   8       10.76       10.61      1.74 o 
   2  -9   8        2.42        6.70      2.74 o 
   3  -9   8       14.63       19.32      1.82 o 
   4  -9   8       59.75       62.80      4.59 o 
  -6  -8   8        0.12       -1.81      1.90 o 
  -5  -8   8        6.49        9.89      1.85 o 
  -4  -8   8        0.04        1.81      1.76 o 
  -3  -8   8       50.61       49.64      1.82 o 
  -2  -8   8        4.86        3.30      2.80 o 
  -1  -8   8       40.78       39.35      1.78 o 
   0  -8   8       16.87       13.40      1.77 o 
   1  -8   8      133.78      144.44      3.05 o 
   2  -8   8       24.94       26.46      1.84 o 
   3  -8   8       83.73       95.64      7.17 o 
   4  -8   8      412.89      444.08     12.64 o 
   5  -8   8        4.40        4.58      1.99 o 
  -7  -7   8        3.82        3.01      2.37 o 
  -6  -7   8        2.76        2.67      3.19 o 
  -5  -7   8        4.43        2.51      1.95 o 
  -4  -7   8        0.42        0.60      1.90 o 
  -3  -7   8      275.86      254.77      2.94 o 
  -2  -7   8      282.87      256.45      2.80 o 
  -1  -7   8       42.49       30.47      2.22 o 
   0  -7   8        2.91        5.52      2.12 o 
   1  -7   8        1.81        6.26      1.69 o 
   2  -7   8      348.07      353.42      8.56 o 
   3  -7   8       98.36       97.75      1.51 o 
   4  -7   8      241.40      255.56      6.62 o 
   5  -7   8        9.11       12.64      1.90 o 
   6  -7   8        8.67        9.97      2.21 o 
  -8  -6   8       33.13       35.80      2.73 o 
  -7  -6   8      149.29      156.51      6.99 o 
  -6  -6   8        3.10        4.90      2.32 o 
  -5  -6   8        0.56        1.24      1.89 o 
  -4  -6   8       23.24       20.61      3.28 o 
  -3  -6   8       79.78       77.86      2.35 o 
  -2  -6   8        0.08       -0.27      2.08 o 
  -1  -6   8       15.65       21.52      2.03 o 
   0  -6   8      436.28      409.36      6.67 o 
   1  -6   8        1.84       -0.42      1.42 o 
   2  -6   8       64.64       70.24      3.54 o 
   3  -6   8      774.63      753.16     12.29 o 
   4  -6   8        3.27        5.29      1.26 o 
   5  -6   8        0.32        2.77      1.81 o 
   6  -6   8       75.49       79.50      3.61 o 
   7  -6   8       39.67       40.02      1.78 o 
  -8  -5   8        6.24        7.82      3.35 o 
  -7  -5   8       57.94       82.82      5.14 o 
  -6  -5   8       67.99       73.59      2.46 o 
  -5  -5   8       70.23       69.25      2.80 o 
  -4  -5   8      211.90      206.67      3.16 o 
  -3  -5   8       57.46       55.84      2.62 o 
  -2  -5   8      112.53      108.56      2.35 o 
  -1  -5   8       70.30       72.95      3.57 o 
   0  -5   8        8.69        6.82      1.39 o 
   1  -5   8      161.56      177.26      1.73 o 
   2  -5   8     1036.11     1012.96     31.83 o 
   3  -5   8      450.40      441.12     11.44 o 
   4  -5   8       60.35       64.77      1.67 o 
   5  -5   8      303.98      319.06      9.80 o 
   6  -5   8       12.48        8.91      1.42 o 
   7  -5   8       31.23       38.62      2.37 o 
   8  -5   8      276.40      298.67     14.22 o 
  -8  -4   8      128.88      133.42      3.57 o 
  -7  -4   8        4.56        6.60      2.94 o 
  -6  -4   8      100.55       97.91      3.08 o 
  -5  -4   8      112.06      108.26      4.43 o 
  -4  -4   8      274.92      253.60      3.44 o 
  -3  -4   8      427.76      394.30      3.57 o 
  -2  -4   8     1205.88     1175.99     25.70 o 
  -1  -4   8       59.55       70.76      1.63 o 
   0  -4   8       82.62       78.61      1.82 o 
   1  -4   8      137.33      160.74      1.76 o 
   2  -4   8      663.20      584.55      7.26 o 
   3  -4   8        4.98        5.18      1.25 o 
   4  -4   8      154.44      160.15      4.65 o 
   5  -4   8      134.39      142.16      6.38 o 
   6  -4   8      288.63      256.44      7.56 o 
   7  -4   8      166.04      161.25      5.44 o 
   8  -4   8       20.74       19.93      1.55 o 
   9  -4   8       22.33       25.87      2.33 o 
  -8  -3   8        0.66        2.17      3.21 o 
  -7  -3   8      118.38      130.66      2.80 o 
  -6  -3   8      229.35      210.74      3.26 o 
  -5  -3   8        4.04        5.51      2.35 o 
  -4  -3   8     2684.92     2483.35      8.68 o 
  -3  -3   8      103.89       87.67      2.71 o 
  -2  -3   8        5.32        4.08      1.45 o 
  -1  -3   8      111.05      112.96      2.55 o 
   0  -3   8      412.11      435.31      5.38 o 
   1  -3   8      839.82      844.30      2.78 o 
   2  -3   8       40.82       45.48      1.39 o 
   3  -3   8      862.68      825.14     11.96 o 
   4  -3   8       21.47       28.05      1.58 o 
   5  -3   8     1368.59     1368.57     41.78 o 
   6  -3   8       12.99       11.11      1.54 o 
   7  -3   8       34.02       35.53      1.53 o 
   8  -3   8      131.47      138.39      6.39 o 
   9  -3   8      192.17      169.91      2.12 o 
  -8  -2   8      103.29      115.79      3.53 o 
  -7  -2   8       83.68       91.96      3.21 o 
  -6  -2   8       69.23       71.39      2.94 o 
  -4  -2   8     1707.87     1561.37      8.36 o 
  -3  -2   8       19.79       16.28      1.95 o 
  -2  -2   8      276.33      256.31      3.30 o 
  -1  -2   8      169.69      147.18      1.98 o 
   0  -2   8     2152.71     2225.09      8.79 o 
   1  -2   8      135.21      136.40      1.80 o 
   2  -2   8      104.72      115.50      1.53 o 
   3  -2   8      207.65      197.42      2.96 o 
   4  -2   8      643.18      636.37     11.71 o 
   5  -2   8       89.42       85.31      1.95 o 
   6  -2   8      508.73      450.41     12.35 o 
   7  -2   8       57.43       50.75      1.66 o 
   8  -2   8       56.02       52.29      1.43 o 
   9  -2   8       27.72       31.34      2.01 o 
  -8  -1   8      172.53      190.34      3.62 o 
  -7  -1   8       26.47       26.36      3.07 o 
  -6  -1   8       36.63       37.03      2.89 o 
  -5  -1   8      209.17      229.27      2.80 o 
  -3  -1   8       74.09       70.57      2.28 o 
  -2  -1   8      676.64      614.94      3.26 o 
  -1  -1   8       89.83       93.32      2.71 o 
   0  -1   8      270.76      309.41      2.26 o 
   1  -1   8      182.36      155.64      1.89 o 
   2  -1   8     1489.35     1460.67      8.75 o 
   3  -1   8      993.94      980.93     10.42 o 
   4  -1   8      250.67      243.91      2.62 o 
   5  -1   8      765.58      821.49     23.60 o 
   6  -1   8       22.13       22.55      1.38 o 
   7  -1   8        0.29        0.35      1.38 o 
   8  -1   8      219.07      198.06      2.14 o 
   9  -1   8      138.07      143.65      4.90 o 
  10  -1   8        0.24        0.34      1.85 o 
  -8   0   8      233.31      246.14      3.21 o 
  -7   0   8       28.52       26.18      2.49 o 
  -6   0   8       53.27       47.07      2.44 o 
  -5   0   8      215.13      199.43      2.71 o 
  -4   0   8       13.02       14.47      2.62 o 
  -3   0   8       58.62       53.63      2.41 o 
  -2   0   8       59.72       68.84      2.00 o 
  -1   0   8        5.78        9.90      2.35 o 
   0   0   8      227.98      236.98      3.91 o 
   1   0   8      250.62      261.90      2.17 o 
   2   0   8      304.80      308.95      2.06 o 
   3   0   8       23.99       20.89      1.41 o 
   4   0   8       86.26       73.84      1.53 o 
   5   0   8      305.27      265.78      1.95 o 
   6   0   8       18.60       19.50      2.06 o 
   7   0   8      471.60      441.69     15.08 o 
   8   0   8       51.20       53.03      1.47 o 
   9   0   8       33.45       32.90      1.67 o 
  10   0   8      359.06      382.29      7.57 o 
  -8   1   8       28.81       27.13      2.67 o 
  -7   1   8       15.23       17.54      3.07 o 
  -6   1   8      169.41      157.84      2.85 o 
  -5   1   8      421.71      446.43      3.30 o 
  -4   1   8      815.70      782.95      4.16 o 
  -3   1   8      241.36      264.57      6.40 o 
  -2   1   8        0.74        1.84      1.29 o 
  -1   1   8       99.81       93.86      2.80 o 
   0   1   8      125.60      122.29      1.77 o 
   1   1   8       11.70       11.90      1.41 o 
   2   1   8      189.08      186.60      1.84 o 
   3   1   8       31.61       36.67      1.68 o 
   4   1   8      345.11      361.29      2.69 o 
   5   1   8      136.90      144.43      2.80 o 
   6   1   8      223.17      208.38      3.90 o 
   7   1   8       52.42       49.75      2.38 o 
   8   1   8       45.86       42.66      1.47 o 
   9   1   8       17.38       20.08      1.76 o 
  10   1   8        5.60        5.34      1.74 o 
  -8   2   8        8.77        8.86      2.71 o 
  -7   2   8       35.82       37.71      2.62 o 
  -6   2   8        3.53        5.79      2.44 o 
  -5   2   8        2.54        1.13      2.26 o 
  -4   2   8       32.68       30.65      1.92 o 
  -3   2   8        9.20       13.03      1.58 o 
  -2   2   8      673.01      695.97     19.27 o 
  -1   2   8      795.55      937.03     40.62 o 
   0   2   8      129.00      108.26      1.71 o 
   1   2   8     3105.28     3050.38      5.37 o 
   2   2   8      439.70      394.85      4.23 o 
   3   2   8      136.86      117.88      1.65 o 
   4   2   8     1449.73     1443.74      7.48 o 
   5   2   8       44.24       39.86      1.65 o 
   6   2   8       36.21       40.07      1.63 o 
   7   2   8        2.92        1.99      1.46 o 
   8   2   8      162.04      165.98      5.50 o 
   9   2   8       19.43       20.92      2.06 o 
  10   2   8        0.00        2.61      2.37 o 
  -7   3   8        1.42       -0.72      2.62 o 
  -6   3   8        3.57        0.14      2.49 o 
  -5   3   8      122.46      121.21      3.16 o 
  -4   3   8       22.20       22.89      1.80 o 
  -3   3   8       26.79       29.59      2.37 o 
  -2   3   8        0.13        2.14      1.38 o 
  -1   3   8      432.37      480.32      8.12 o 
   0   3   8       91.92       90.97      3.35 o 
   1   3   8      103.54       99.02      2.68 o 
   2   3   8     1419.52     1415.70     35.49 o 
   3   3   8       34.90       34.14      1.42 o 
   4   3   8      461.56      436.92      2.22 o 
   5   3   8      348.54      344.97      2.19 o 
   6   3   8      124.80      128.52      4.85 o 
   7   3   8      620.85      609.07      2.54 o 
   8   3   8      119.29      116.23      2.12 o 
   9   3   8       16.99       17.27      2.01 o 
  10   3   8       28.39       24.85      2.25 o 
  -7   4   8      254.29      258.25      3.84 o 
  -6   4   8        0.64        4.66      3.03 o 
  -5   4   8       12.09       13.36      2.33 o 
  -4   4   8       52.54       55.91      1.82 o 
  -3   4   8        4.16        4.45      1.85 o 
  -2   4   8      110.86      116.10      3.55 o 
  -1   4   8        1.65        0.82      1.39 o 
   0   4   8       94.84       92.75      1.61 o 
   1   4   8       59.04       59.93      3.01 o 
   2   4   8     1675.11     1643.43     46.02 o 
   3   4   8      297.27      322.35      7.62 o 
   4   4   8      412.88      435.59     13.53 o 
   5   4   8       48.98       53.34      1.56 o 
   6   4   8        0.38        4.45      1.44 o 
   7   4   8        8.12        9.18      1.64 o 
   8   4   8      119.21      111.37      3.64 o 
   9   4   8      468.05      447.75      9.49 o 
  10   4   8        0.86        1.82      1.79 o 
  -6   5   8        1.44        3.71      2.58 o 
  -5   5   8       27.91       28.67      1.91 o 
  -4   5   8      103.76      103.05      3.21 o 
  -3   5   8      127.75      124.03      2.15 o 
  -2   5   8      100.26      102.50      2.62 o 
  -1   5   8      547.41      527.65     11.68 o 
   0   5   8       25.02       25.73      1.26 o 
   1   5   8       78.15       75.11      1.44 o 
   2   5   8       85.57       94.94      1.41 o 
   3   5   8      123.22      136.47      3.44 o 
   4   5   8       94.78      106.68      2.86 o 
   5   5   8       59.97       52.19      1.76 o 
   6   5   8       93.72       95.63      4.57 o 
   7   5   8        1.77        2.90      1.52 o 
   8   5   8       64.97       66.37      1.73 o 
   9   5   8        1.90        1.84      2.37 o 
  10   5   8       44.70       40.13      2.35 o 
  -6   6   8        0.96        0.69      2.43 o 
  -5   6   8       12.45       10.36      2.06 o 
  -4   6   8       40.74       38.40      2.26 o 
  -3   6   8      885.69      873.02     24.38 o 
  -2   6   8      135.41      139.01      2.22 o 
  -1   6   8      167.35      172.21      9.83 o 
   0   6   8      207.57      201.40      5.22 o 
   1   6   8       18.49       20.34      1.34 o 
   2   6   8      148.71      150.34      2.25 o 
   3   6   8      238.80      232.35      4.07 o 
   4   6   8        0.14        1.75      1.32 o 
   5   6   8        2.80        4.82      1.60 o 
   6   6   8      109.33      109.61      1.74 o 
   7   6   8      262.79      256.91      2.03 o 
   8   6   8      199.92      211.23      3.71 o 
   9   6   8      111.22      114.31      3.28 o 
  10   6   8        7.06        7.54      1.90 o 
  -5   7   8       65.34       58.14      3.67 o 
  -4   7   8        2.78        4.12      1.92 o 
  -3   7   8      212.10      199.41      2.23 o 
  -2   7   8      182.06      177.75      8.45 o 
  -1   7   8       62.88       67.36      5.09 o 
   0   7   8        2.27        3.97      1.79 o 
   1   7   8      384.13      381.77      3.77 o 
   2   7   8       75.37       71.63      1.39 o 
   3   7   8       33.27       37.76      1.49 o 
   4   7   8      236.88      227.80      5.77 o 
   5   7   8        0.61        2.08      1.67 o 
   6   7   8       11.96       10.72      1.92 o 
   7   7   8        1.29       -0.90      1.61 o 
   8   7   8        1.89        6.74      1.68 o 
   9   7   8       66.52       63.15      3.41 o 
  -4   8   8       71.18       65.68      2.10 o 
  -3   8   8        9.87       11.28      1.68 o 
  -2   8   8        0.74        1.40      1.59 o 
  -1   8   8      152.21      156.41     13.70 o 
   0   8   8      136.41      142.11      3.48 o 
   1   8   8       37.36       36.21      3.96 o 
   2   8   8       14.46       13.55      1.74 o 
   3   8   8        1.43        2.23      1.39 o 
   4   8   8        0.90        2.12      1.49 o 
   5   8   8       44.50       48.79      1.66 o 
   6   8   8      143.49      142.62      2.01 o 
   7   8   8      315.78      331.79      3.46 o 
   8   8   8       21.99       26.52      3.19 o 
   9   8   8       87.19       90.24      2.80 o 
  -3   9   8        6.55        9.54      2.76 o 
  -2   9   8      234.27      217.94      4.17 o 
  -1   9   8        5.83        5.10      1.93 o 
   0   9   8      104.48      104.99      6.08 o 
   1   9   8       15.30       18.16      1.83 o 
   2   9   8       22.29       19.07      2.94 o 
   3   9   8      252.19      239.10     17.16 o 
   4   9   8       77.75       74.42      2.49 o 
   5   9   8        3.46        4.11      4.48 o 
   6   9   8       24.74       25.59      1.74 o 
   7   9   8       31.05       34.66      1.97 o 
   8   9   8        0.20        0.87      3.48 o 
  -1  10   8      137.40      119.85      2.54 o 
   0  10   8        3.93        3.09      2.01 o 
   1  10   8       41.02       38.88      2.03 o 
   2  10   8       12.89       12.05      2.17 o 
   3  10   8        0.00        1.18      1.77 o 
   4  10   8        7.82        7.82      2.44 o 
   5  10   8        0.06        3.39      2.53 o 
   6  10   8       29.77       31.65      2.62 o 
   7  10   8       59.24       59.82      2.76 o 
   2  11   8       16.76       15.96      2.71 o 
   3  11   8      129.11      122.30      2.98 o 
   4  11   8       10.97        7.78      2.71 o 
  -3 -10   9       51.66       58.67      2.51 o 
  -2 -10   9       83.62       84.46      1.78 o 
  -1 -10   9        1.72        3.62      1.81 o 
   0 -10   9        5.43        8.39      2.28 o 
   1 -10   9       16.23       19.17      1.87 o 
   2 -10   9       41.93       42.75      2.16 o 
  -5  -9   9        7.13        6.17      2.87 o 
  -4  -9   9        2.99        3.68      2.01 o 
  -3  -9   9        1.20        0.93      2.15 o 
  -2  -9   9       18.85       20.98      1.73 o 
  -1  -9   9       13.87       20.07      1.74 o 
   0  -9   9       16.38       18.76      4.59 o 
   1  -9   9        0.09       -1.45      1.73 o 
   2  -9   9        8.01        9.31      2.44 o 
   3  -9   9       73.79       63.63      2.44 o 
   4  -9   9        5.70        8.52      1.92 o 
  -6  -8   9       63.02       73.69      2.16 o 
  -5  -8   9        0.02        1.01      2.09 o 
  -4  -8   9        0.49        2.37      2.05 o 
  -3  -8   9       44.25       39.29      2.40 o 
  -2  -8   9      104.09       94.99      2.98 o 
  -1  -8   9        2.90        4.25      2.26 o 
   0  -8   9       12.28       10.37      1.74 o 
   1  -8   9       53.99       58.22      2.96 o 
   2  -8   9       95.83       92.94      5.02 o 
   3  -8   9       28.71       30.40      1.77 o 
   4  -8   9        8.34        6.87      1.76 o 
   5  -8   9       55.01       58.91      5.38 o 
  -7  -7   9       91.42       90.31      2.56 o 
  -6  -7   9       10.32       10.24      2.14 o 
  -5  -7   9        1.86        2.71      1.78 o 
  -4  -7   9        0.43       -0.61      1.74 o 
  -3  -7   9       89.60       86.76      2.94 o 
  -2  -7   9       89.09       68.68      2.80 o 
  -1  -7   9      335.01      302.79      2.85 o 
   0  -7   9       55.58       51.50      2.26 o 
   1  -7   9      417.67      407.40      8.73 o 
   2  -7   9        3.93        7.46      1.39 o 
   3  -7   9       16.36       19.62      2.05 o 
   4  -7   9       98.77       99.06      1.64 o 
   5  -7   9        3.63        5.26      2.63 o 
   6  -7   9       38.11       38.96      1.52 o 
  -7  -6   9        6.99        9.94      2.88 o 
  -6  -6   9       50.27       48.13      2.22 o 
  -5  -6   9       14.80       18.24      2.19 o 
  -4  -6   9      235.20      234.74      3.30 o 
  -3  -6   9      377.00      371.01      3.12 o 
  -2  -6   9       43.97       48.15      2.67 o 
  -1  -6   9      256.94      251.61      2.67 o 
   0  -6   9        0.78        1.53      1.54 o 
   1  -6   9       36.17       29.14      1.68 o 
   2  -6   9       36.59       45.08      2.26 o 
   3  -6   9        0.15        5.57      3.27 o 
   4  -6   9        5.89        5.70      1.38 o 
   5  -6   9      296.96      289.34      6.78 o 
   6  -6   9       53.09       46.85      3.56 o 
   7  -6   9       25.95       25.71      1.52 o 
  -8  -5   9       83.28      104.89      3.66 o 
  -7  -5   9       10.91       12.90      2.20 o 
  -6  -5   9      304.96      303.27     10.44 o 
  -5  -5   9      158.29      151.90      6.13 o 
  -4  -5   9       97.42      101.73      2.94 o 
  -3  -5   9      429.30      421.29      3.62 o 
  -2  -5   9      575.46      568.96      3.48 o 
  -1  -5   9        0.00        0.46      1.39 o 
   0  -5   9      218.36      201.64      3.53 o 
   1  -5   9      169.43      151.68      2.78 o 
   2  -5   9      418.57      367.85      7.14 o 
   3  -5   9      255.16      251.58      8.17 o 
   4  -5   9       25.66       27.29      1.36 o 
   5  -5   9      130.32      136.47      1.48 o 
   6  -5   9       17.32       18.11      1.52 o 
   7  -5   9      146.52      152.27      6.22 o 
   8  -5   9       44.53       38.39      1.81 o 
  -8  -4   9       28.33       37.26      3.44 o 
  -7  -4   9        9.56       16.86      3.03 o 
  -6  -4   9        2.43        3.66      2.78 o 
  -5  -4   9      455.18      471.02     17.36 o 
  -4  -4   9      672.04      619.19      4.43 o 
  -3  -4   9      415.58      401.94      3.71 o 
  -2  -4   9      342.14      335.50     10.65 o 
  -1  -4   9      403.09      383.15      2.26 o 
   0  -4   9       45.51       46.02      3.32 o 
   1  -4   9      234.26      255.79     11.55 o 
   2  -4   9      120.14      116.47      3.28 o 
   3  -4   9       15.28       14.18      1.47 o 
   4  -4   9       91.16       89.72      3.54 o 
   5  -4   9       18.05       20.62      1.32 o 
   6  -4   9        2.91        2.04      1.46 o 
   7  -4   9        1.09        2.43      1.44 o 
   8  -4   9       23.55       21.33      1.50 o 
  -8  -3   9       31.42       32.51      3.35 o 
  -7  -3   9       22.71       39.88      2.58 o 
  -6  -3   9       86.72       82.78      3.03 o 
  -5  -3   9        2.70        3.75      2.45 o 
  -4  -3   9        2.39       -0.32      2.89 o 
  -3  -3   9     3593.54     3420.85    129.44 o 
  -2  -3   9        0.01        0.71      1.33 o 
  -1  -3   9       32.79       29.98      3.66 o 
   0  -3   9      229.33      216.69      1.82 o 
   1  -3   9        2.48        6.33      1.49 o 
   2  -3   9        0.16        0.94      1.47 o 
   3  -3   9      409.71      391.19      7.53 o 
   4  -3   9      545.80      520.60     12.09 o 
   5  -3   9       14.85       14.35      1.30 o 
   6  -3   9       91.93       73.44      2.62 o 
   7  -3   9       29.95       24.38      2.64 o 
   8  -3   9      207.47      206.72      3.05 o 
   9  -3   9       51.25       48.36      3.51 o 
  -8  -2   9       21.54       31.78      2.80 o 
  -7  -2   9      174.24      191.11      3.44 o 
  -6  -2   9      175.96      191.07      2.80 o 
  -4  -2   9        3.86        5.24      3.26 o 
  -3  -2   9      436.26      412.67      9.83 o 
  -2  -2   9       11.60       15.01      1.99 o 
  -1  -2   9      129.25      124.41      1.90 o 
   0  -2   9       11.86       15.36      1.47 o 
   1  -2   9      530.29      589.99      4.41 o 
   2  -2   9       38.90       32.66      1.36 o 
   3  -2   9      605.03      549.00      4.20 o 
   4  -2   9       55.09       55.37      2.03 o 
   5  -2   9       40.69       46.35      1.77 o 
   6  -2   9      110.17      114.97      4.13 o 
   7  -2   9        8.93        9.81      1.38 o 
   8  -2   9       91.55       86.60      2.80 o 
   9  -2   9       27.92       24.25      1.81 o 
  -8  -1   9        1.91        2.80      2.71 o 
  -7  -1   9        4.77        4.02      2.44 o 
  -6  -1   9      107.83      106.25      3.07 o 
  -5  -1   9        0.39       -1.58      2.22 o 
  -4  -1   9     1132.59     1081.80      8.77 o 
  -3  -1   9      453.15      412.76      3.24 o 
  -2  -1   9      685.85      659.86      3.62 o 
  -1  -1   9       22.29       23.65      1.42 o 
   0  -1   9        4.85        2.16      1.44 o 
   1  -1   9        3.20        0.70      1.34 o 
   2  -1   9      354.43      347.10      5.34 o 
   3  -1   9       46.64       42.03      1.97 o 
   4  -1   9       40.57       45.31      2.12 o 
   5  -1   9       46.61       35.04      1.41 o 
   6  -1   9       17.55       19.02      1.29 o 
   7  -1   9       54.07       58.23      1.52 o 
   8  -1   9       23.46       28.11      1.98 o 
   9  -1   9       84.67       86.34      1.97 o 
  10  -1   9        1.46        1.61      1.77 o 
  -8   0   9       42.17       44.17      2.85 o 
  -7   0   9        1.44       -0.14      3.03 o 
  -6   0   9        4.42       10.17      2.85 o 
  -5   0   9        3.48        5.34      2.26 o 
  -4   0   9       15.68       16.73      2.67 o 
  -3   0   9        5.86        3.34      2.08 o 
  -2   0   9      373.78      386.76      6.01 o 
  -1   0   9      758.85      733.66      4.61 o 
   0   0   9      445.49      453.56      3.53 o 
   1   0   9        0.17        2.83      1.33 o 
   2   0   9      252.48      235.73      1.96 o 
   3   0   9      345.81      320.37      1.98 o 
   4   0   9       87.81       87.66      1.53 o 
   5   0   9        0.74        1.61      1.37 o 
   6   0   9      151.41      143.44      1.74 o 
   7   0   9        6.86        9.22      1.33 o 
   8   0   9       14.33       15.46      1.41 o 
   9   0   9       69.20       67.63      1.63 o 
  10   0   9        1.77        3.28      1.84 o 
  -8   1   9        7.07       12.57      2.71 o 
  -7   1   9       43.22       50.64      2.62 o 
  -6   1   9       31.94       38.75      3.03 o 
  -5   1   9       13.87       13.88      2.31 o 
  -4   1   9      125.57      138.35      2.53 o 
  -3   1   9        0.06        1.14      1.55 o 
  -2   1   9      472.82      451.97     13.11 o 
  -1   1   9        8.05        5.06      2.49 o 
   0   1   9      140.17      136.98      2.85 o 
   1   1   9      202.92      224.04      3.10 o 
   2   1   9        6.83       11.94      1.37 o 
   3   1   9      697.50      678.63      6.87 o 
   4   1   9        0.52        1.91      1.63 o 
   5   1   9      212.19      210.27      2.62 o 
   6   1   9       40.78       39.76      2.69 o 
   7   1   9        4.32        6.63      1.47 o 
   8   1   9        2.86        3.05      1.42 o 
   9   1   9       37.81       41.22      1.54 o 
  10   1   9       12.95       16.28      1.91 o 
  -7   2   9        4.62        8.82      3.12 o 
  -6   2   9       27.16       26.04      3.07 o 
  -5   2   9       55.44       54.89      2.98 o 
  -4   2   9        1.31        4.51      2.38 o 
  -3   2   9        9.66        9.00      1.69 o 
  -2   2   9        7.16        5.81      1.44 o 
  -1   2   9      290.32      330.64      9.77 o 
   0   2   9      584.86      523.16     11.37 o 
   1   2   9        0.31        0.80      1.70 o 
   2   2   9      318.52      310.82      2.05 o 
   3   2   9       83.55       85.91      1.53 o 
   4   2   9      189.06      177.33      3.23 o 
   5   2   9      459.98      421.12      2.21 o 
   6   2   9       70.77       67.41      3.99 o 
   7   2   9       82.85       87.41      1.60 o 
   8   2   9      248.77      242.62      4.84 o 
   9   2   9      320.58      317.49     10.85 o 
  10   2   9       15.56       18.81      2.01 o 
  -7   3   9        0.54       -1.40      2.62 o 
  -6   3   9       46.24       53.03      2.53 o 
  -5   3   9        3.87        9.00      2.49 o 
  -4   3   9       34.41       28.97      1.82 o 
  -3   3   9       95.22       99.51      5.00 o 
  -2   3   9      133.25      136.36      4.83 o 
  -1   3   9      571.88      587.19     16.62 o 
   0   3   9       97.36      101.42      3.66 o 
   1   3   9        0.65        1.22      1.21 o 
   2   3   9       21.30       20.60      1.63 o 
   3   3   9        1.31        1.70      1.51 o 
   4   3   9       20.79       17.58      1.42 o 
   5   3   9       26.22       36.13      1.63 o 
   6   3   9       76.22       78.21      1.74 o 
   7   3   9      405.65      393.33     12.31 o 
   8   3   9        0.66       -0.04      1.90 o 
   9   3   9      171.49      167.68      2.01 o 
  10   3   9        0.87       -0.03      1.96 o 
  -6   4   9       30.51       30.29      2.58 o 
  -5   4   9      303.09      284.25      7.24 o 
  -4   4   9      322.39      322.36     11.35 o 
  -3   4   9        3.14        3.35      1.89 o 
  -2   4   9       85.01       81.52      1.57 o 
  -1   4   9      255.77      269.12      8.46 o 
   0   4   9      205.44      229.15      5.17 o 
   1   4   9        7.94        7.35      1.53 o 
   2   4   9       10.27        8.01      1.32 o 
   3   4   9     1198.40     1229.92     33.45 o 
   4   4   9      119.60      106.38      3.14 o 
   5   4   9       82.22       79.64      2.55 o 
   6   4   9       83.85       77.39      1.86 o 
   7   4   9        3.07        3.66      1.87 o 
   8   4   9       50.41       54.63      3.32 o 
   9   4   9       72.10       78.50      2.28 o 
  10   4   9       17.70       16.51      2.24 o 
  -6   5   9        5.42       11.44      3.26 o 
  -5   5   9      116.57      114.69      5.20 o 
  -4   5   9      193.88      179.82      6.50 o 
  -3   5   9       64.34       67.02      5.54 o 
  -2   5   9       71.50       74.47      2.58 o 
  -1   5   9       62.55       61.92      1.42 o 
   0   5   9        0.07        0.74      1.37 o 
   1   5   9       58.50       61.34      1.39 o 
   2   5   9      486.69      468.18     11.88 o 
   3   5   9       23.15       21.96      1.33 o 
   4   5   9        0.11        3.19      1.89 o 
   5   5   9       34.45       25.88      1.52 o 
   6   5   9      121.22      130.57      1.87 o 
   7   5   9       25.12       24.74      1.58 o 
   8   5   9       30.16       29.83      1.68 o 
   9   5   9       62.13       66.59      1.85 o 
  10   5   9      102.51       98.78      2.05 o 
  -5   6   9       31.02       28.83      1.95 o 
  -4   6   9       44.38       40.77      2.19 o 
  -3   6   9      125.82      123.75      2.94 o 
  -2   6   9       11.99        9.70      2.04 o 
  -1   6   9        0.03        4.47      1.93 o 
   0   6   9      238.42      243.03      6.32 o 
   1   6   9      116.49      121.87      2.68 o 
   2   6   9      201.64      198.77      6.03 o 
   3   6   9       38.59       38.70      1.50 o 
   4   6   9      256.38      264.56      6.61 o 
   5   6   9       35.54       36.33      1.47 o 
   6   6   9        2.64        3.20      1.53 o 
   7   6   9        1.09        1.01      1.58 o 
   8   6   9      123.97      141.64      4.34 o 
   9   6   9       53.39       45.37      1.82 o 
  10   6   9      198.30      185.63      2.44 o 
  -4   7   9       17.91       19.14      2.45 o 
  -3   7   9        5.20        6.19      1.92 o 
  -2   7   9        7.99       10.56      1.85 o 
  -1   7   9      112.04       99.27      3.23 o 
   0   7   9        0.83        5.36      3.23 o 
   1   7   9       20.54       20.68      1.49 o 
   2   7   9        3.12        0.76      1.36 o 
   3   7   9        7.38        7.36      1.79 o 
   4   7   9      411.94      398.17     12.38 o 
   5   7   9      112.23      104.06      2.06 o 
   6   7   9       45.59       50.08      2.60 o 
   7   7   9        0.14        0.47      1.63 o 
   8   7   9       50.50       52.84      2.96 o 
   9   7   9      133.42      136.85      2.01 o 
  -3   8   9        6.23       10.95      2.17 o 
  -2   8   9      305.37      300.24      7.69 o 
  -1   8   9      248.15      249.48     14.97 o 
   0   8   9       70.80       71.25      2.71 o 
   1   8   9        4.40        6.43      4.88 o 
   2   8   9      280.69      286.41      6.25 o 
   3   8   9        0.40        2.22      1.55 o 
   4   8   9       69.69       70.29      1.51 o 
   5   8   9       11.30       11.26      1.66 o 
   6   8   9       63.29       67.62      1.90 o 
   7   8   9       52.50       56.33      4.16 o 
   8   8   9       22.14       30.68      3.80 o 
   9   8   9        2.45        2.22      3.30 o 
  -2   9   9       49.09       55.33      1.83 o 
  -1   9   9        2.70        3.50      1.97 o 
   0   9   9       71.58       67.05      4.02 o 
   1   9   9        3.13        5.16      3.01 o 
   2   9   9        6.79        7.54      1.84 o 
   3   9   9        0.00        3.74      2.08 o 
   4   9   9      271.59      251.96      5.28 o 
   5   9   9       20.06       26.87      2.53 o 
   6   9   9       46.19       55.15      1.95 o 
   7   9   9       55.08       59.21      3.84 o 
   8   9   9       29.70       27.13      1.95 o 
   0  10   9      107.58       96.97      2.74 o 
   1  10   9       66.97       66.27      4.14 o 
   2  10   9       26.25       23.87      2.05 o 
   3  10   9        5.92        4.77      1.94 o 
   4  10   9        2.20        3.26      2.44 o 
   5  10   9        4.13        4.02      2.53 o 
   6  10   9        0.52        3.80      2.49 o 
  -2 -10  10       50.53       45.60      2.51 o 
  -1 -10  10       41.45       36.59      3.57 o 
   0 -10  10       64.77       63.26      2.01 o 
   1 -10  10      158.46      157.82     11.60 o 
  -4  -9  10        2.50        5.35      2.00 o 
  -3  -9  10        9.82        6.00      1.92 o 
  -2  -9  10       97.10      108.79      8.36 o 
  -1  -9  10       54.91       48.17      3.55 o 
   0  -9  10        9.99       14.25      2.11 o 
   1  -9  10       35.73       44.20      2.74 o 
   2  -9  10      103.43       93.98      6.06 o 
   3  -9  10       54.85       51.89      3.62 o 
  -5  -8  10        3.77        6.03      1.99 o 
  -4  -8  10        0.43        2.47      3.28 o 
  -3  -8  10       35.55       40.37      2.44 o 
  -2  -8  10      123.99      123.39      2.62 o 
  -1  -8  10      144.09      152.86      2.71 o 
   0  -8  10        4.79        8.70      1.63 o 
   1  -8  10      100.18      105.83     10.78 o 
   2  -8  10       33.09       36.10      3.35 o 
   3  -8  10        4.34        6.20      1.92 o 
   4  -8  10       36.12       32.62      2.05 o 
   5  -8  10        0.70       -0.89      2.06 o 
  -6  -7  10        1.92        0.22      2.19 o 
  -5  -7  10       48.40       48.71      2.51 o 
  -4  -7  10       65.32       73.31      1.93 o 
  -3  -7  10      333.50      316.35      3.07 o 
  -2  -7  10      740.76      723.99      4.16 o 
  -1  -7  10      140.19      126.19      2.49 o 
   0  -7  10      387.17      343.03      2.94 o 
   1  -7  10       23.88       30.17      1.58 o 
   2  -7  10       92.05       99.23      3.23 o 
   3  -7  10      194.12      209.47      6.48 o 
   4  -7  10       24.21       25.17      2.11 o 
   5  -7  10       23.75       29.92      3.23 o 
   6  -7  10       18.30       17.41      1.56 o 
  -7  -6  10       19.26       20.65      3.01 o 
  -6  -6  10       93.55       91.93      6.49 o 
  -5  -6  10        2.19        5.14      2.00 o 
  -4  -6  10        2.83        4.34      2.71 o 
  -3  -6  10       83.44       76.05      2.85 o 
  -2  -6  10      192.91      207.62      2.71 o 
  -1  -6  10      244.33      209.01      2.58 o 
   0  -6  10      101.76      103.70      1.66 o 
   1  -6  10        1.69        1.06      1.49 o 
   2  -6  10       57.26       50.87      3.71 o 
   3  -6  10      269.19      280.23      5.31 o 
   4  -6  10       21.59       20.57      1.42 o 
   5  -6  10        1.24        1.57      1.42 o 
   6  -6  10       13.11       13.34      1.87 o 
   7  -6  10       39.30       45.43      3.79 o 
  -7  -5  10        6.31        6.34      2.47 o 
  -6  -5  10       22.96       24.50      2.57 o 
  -5  -5  10        4.22        4.95      2.11 o 
  -4  -5  10      643.32      605.62      4.30 o 
  -3  -5  10     1489.52     1426.10      5.20 o 
  -2  -5  10      274.59      262.73      6.44 o 
  -1  -5  10      159.23      123.72      1.97 o 
   0  -5  10      349.70      367.94      9.43 o 
   1  -5  10       39.23       49.90      1.53 o 
   2  -5  10      236.13      233.51      3.75 o 
   3  -5  10      107.21       99.45      1.90 o 
   4  -5  10       43.61       45.02      1.84 o 
   5  -5  10       40.76       36.07      1.44 o 
   6  -5  10        5.24        2.84      1.40 o 
   7  -5  10       11.21       11.13      1.43 o 
   8  -5  10       80.33       82.71      3.09 o 
  -7  -4  10      821.94      920.21      4.97 o 
  -6  -4  10       16.40       21.49      3.06 o 
  -5  -4  10      170.73      175.40     10.49 o 
  -4  -4  10        6.61        6.78      2.58 o 
  -3  -4  10       25.44       23.28      2.62 o 
  -2  -4  10      503.17      484.67     10.74 o 
  -1  -4  10       66.59       66.14      1.66 o 
   0  -4  10      181.40      173.47      1.73 o 
   1  -4  10        0.33        1.88      2.06 o 
   2  -4  10      558.88      546.10      5.09 o 
   3  -4  10      242.30      237.99      3.82 o 
   4  -4  10        0.27        1.94      1.20 o 
   5  -4  10        0.77        0.06      1.28 o 
   6  -4  10       33.62       31.62      1.33 o 
   7  -4  10        0.10        2.26      1.56 o 
   8  -4  10       29.60       30.06      2.17 o 
  -8  -3  10       34.09       30.93      3.44 o 
  -7  -3  10        3.43       -3.07      3.07 o 
  -6  -3  10       80.86       86.67      3.07 o 
  -5  -3  10      235.11      244.55      4.57 o 
  -4  -3  10       13.05       12.34      3.07 o 
  -3  -3  10     2373.40     2238.36     71.41 o 
  -2  -3  10      354.64      343.14      6.78 o 
  -1  -3  10      308.25      296.63      3.30 o 
   0  -3  10      417.79      470.64      7.14 o 
   1  -3  10      327.37      338.60      3.05 o 
   2  -3  10      475.39      452.00      2.28 o 
   3  -3  10     1365.81     1314.06     12.37 o 
   4  -3  10      719.91      658.57     15.94 o 
   5  -3  10      585.27      583.48     15.56 o 
   6  -3  10       80.44       85.38      1.42 o 
   7  -3  10      101.96      108.26      7.28 o 
   8  -3  10       27.80       30.53      1.76 o 
   9  -3  10       20.08       22.67      1.64 o 
  -8  -2  10      204.97      224.75      3.35 o 
  -7  -2  10       51.06       68.90      2.67 o 
  -6  -2  10       28.71       20.66      2.94 o 
  -4  -2  10        0.00        1.18      3.35 o 
  -3  -2  10      932.12      917.88     22.27 o 
  -2  -2  10       33.74       27.13      2.49 o 
  -1  -2  10      353.45      314.55      4.07 o 
   0  -2  10        6.14        4.97      1.31 o 
   1  -2  10        0.46        0.99      1.49 o 
   2  -2  10       43.95       34.51      1.39 o 
   3  -2  10      255.38      245.44      1.84 o 
   4  -2  10      244.79      237.65      5.06 o 
   5  -2  10      237.75      235.89      6.78 o 
   6  -2  10      258.23      241.38      6.00 o 
   7  -2  10      106.12       93.01      2.97 o 
   8  -2  10      177.12      169.07      3.01 o 
   9  -2  10       15.98       15.45      2.09 o 
  -8  -1  10       58.88       69.94      2.94 o 
  -7  -1  10        1.93        2.22      2.53 o 
  -6  -1  10       40.87       34.27      2.98 o 
  -5  -1  10      335.04      366.54      3.16 o 
  -4  -1  10       70.62       70.76      4.11 o 
  -3  -1  10       33.87       38.50      2.16 o 
  -2  -1  10       21.52       18.76      1.76 o 
  -1  -1  10      781.79      720.87      4.72 o 
   0  -1  10      545.89      541.65      2.65 o 
   1  -1  10       28.32       32.76      1.85 o 
   2  -1  10      330.90      302.35      2.10 o 
   3  -1  10       34.33       29.63      1.47 o 
   4  -1  10      614.03      595.56      2.50 o 
   5  -1  10      120.91      113.12      1.75 o 
   6  -1  10       44.20       46.59      2.44 o 
   7  -1  10       34.15       29.81      1.41 o 
   8  -1  10       18.72       12.88      2.01 o 
   9  -1  10        1.32        1.56      1.76 o 
  10  -1  10        0.25        3.46      1.82 o 
  -7   0  10        4.92        9.09      3.07 o 
  -6   0  10      106.41      109.28      3.16 o 
  -5   0  10       84.75       82.83      2.98 o 
  -4   0  10       77.51       73.69      1.88 o 
  -3   0  10       17.35       21.46      2.11 o 
  -2   0  10       30.86       26.30      1.80 o 
  -1   0  10       29.48       36.31      2.53 o 
   0   0  10       24.95       23.44      1.49 o 
   1   0  10     1565.30     1543.85     26.29 o 
   2   0  10      277.53      282.73      2.35 o 
   3   0  10       35.52       36.94      1.50 o 
   4   0  10       23.36       26.99      1.56 o 
   5   0  10      273.49      261.47      3.05 o 
   6   0  10      156.31      154.99      2.42 o 
   7   0  10       53.71       55.47      2.46 o 
   8   0  10        1.79        6.27      1.62 o 
   9   0  10        2.45        2.73      1.47 o 
  10   0  10       26.08       28.04      1.81 o 
  -7   1  10       26.05       21.39      2.62 o 
  -6   1  10       75.77       70.26      3.12 o 
  -5   1  10       91.29       89.84      2.53 o 
  -4   1  10      234.01      223.04     13.18 o 
  -3   1  10        0.77        1.50      1.72 o 
  -2   1  10      406.21      403.39     10.22 o 
  -1   1  10      476.36      476.18      3.98 o 
   0   1  10      566.72      542.41     12.70 o 
   1   1  10      364.80      341.88      5.00 o 
   2   1  10      310.36      318.96      2.67 o 
   3   1  10        3.31        4.33      1.32 o 
   4   1  10      378.17      349.90      4.52 o 
   5   1  10       16.25       13.88      3.14 o 
   6   1  10       39.95       34.89      1.34 o 
   7   1  10       17.43       16.50      2.01 o 
   8   1  10       23.99       23.62      1.45 o 
   9   1  10       35.94       38.33      1.69 o 
  10   1  10       15.79       17.06      1.84 o 
  -7   2  10        0.16       -1.99      3.30 o 
  -6   2  10        0.03       -3.12      3.12 o 
  -5   2  10      389.99      374.18      3.62 o 
  -4   2  10      398.23      369.82     18.54 o 
  -3   2  10      909.84      910.71     28.66 o 
  -2   2  10       12.74       18.71      1.52 o 
  -1   2  10      235.34      230.64     12.89 o 
   0   2  10      398.11      394.04      8.64 o 
   1   2  10      525.72      513.91      9.38 o 
   2   2  10       30.85       34.72      2.80 o 
   3   2  10      193.51      187.39      5.27 o 
   4   2  10       23.12       23.88      1.52 o 
   5   2  10       58.43       71.35      1.58 o 
   6   2  10       73.19       81.37      1.74 o 
   7   2  10      124.73      128.75      4.00 o 
   8   2  10        0.04        2.10      1.72 o 
   9   2  10       20.71       19.52      1.69 o 
  10   2  10       14.74       12.89      2.22 o 
  -6   3  10       82.26       73.97      2.71 o 
  -5   3  10       43.44       44.31      2.49 o 
  -4   3  10        4.06        5.35      1.99 o 
  -3   3  10        5.00        5.51      1.59 o 
  -2   3  10       66.85       62.51      1.56 o 
  -1   3  10       34.48       34.48      1.88 o 
   0   3  10        5.97        7.17      1.35 o 
   1   3  10       38.57       36.42      1.40 o 
   2   3  10      678.41      691.48      2.74 o 
   3   3  10        0.43       -1.74      1.74 o 
   4   3  10       37.25       36.55      1.61 o 
   5   3  10        7.63       13.81      1.61 o 
   6   3  10        1.40        1.79      1.42 o 
   7   3  10        0.03        1.39      1.42 o 
   8   3  10       60.08       57.57      1.87 o 
   9   3  10       13.05       11.80      1.85 o 
  10   3  10        2.90        2.74      3.44 o 
  -6   4  10       28.54       34.54      2.76 o 
  -5   4  10       37.88       41.69      2.62 o 
  -4   4  10      438.96      438.51     14.46 o 
  -3   4  10       38.99       37.35      3.41 o 
  -2   4  10      297.74      275.03     10.25 o 
  -1   4  10      267.66      266.96      7.23 o 
   0   4  10      752.35      768.10     17.79 o 
   1   4  10      658.04      639.94     18.04 o 
   2   4  10      162.18      159.96      3.62 o 
   3   4  10      217.98      216.31      6.06 o 
   4   4  10      162.93      187.05      4.94 o 
   5   4  10       16.48       18.77      1.58 o 
   6   4  10      140.62      146.99      4.72 o 
   7   4  10       21.27       25.88      1.70 o 
   8   4  10        2.00        5.72      1.59 o 
   9   4  10       83.71       73.89      2.00 o 
  10   4  10      306.14      305.36      2.76 o 
  -5   5  10       21.61       17.30      2.06 o 
  -4   5  10       78.18       79.54      2.02 o 
  -3   5  10       87.95       80.68      3.30 o 
  -2   5  10       10.88        8.82      2.89 o 
  -1   5  10        2.09        3.25      1.24 o 
   0   5  10       49.63       47.86      1.41 o 
   1   5  10       10.17       14.01      1.33 o 
   2   5  10       88.31       89.44      1.78 o 
   3   5  10       48.47       47.10      1.98 o 
   4   5  10      341.98      323.22      7.32 o 
   5   5  10      137.68      106.75      1.62 o 
   6   5  10      271.91      240.38      5.59 o 
   7   5  10       56.77       51.94      1.77 o 
   8   5  10        0.41        0.26      1.81 o 
   9   5  10       81.89       74.45      3.87 o 
  10   5  10      127.12      130.91      2.17 o 
  -5   6  10       17.62       17.78      2.29 o 
  -4   6  10       38.24       32.88      1.87 o 
  -3   6  10      168.37      171.44     10.22 o 
  -2   6  10      259.75      259.34      2.98 o 
  -1   6  10       73.47       72.57      1.76 o 
   0   6  10      415.37      420.81      9.00 o 
   1   6  10      232.88      237.81      6.60 o 
   2   6  10       40.84       40.45      1.38 o 
   3   6  10      706.35      711.20     13.14 o 
   4   6  10      495.61      494.96      9.05 o 
   5   6  10        1.19        1.45      1.42 o 
   6   6  10        2.31        4.60      1.53 o 
   7   6  10       10.21       10.64      2.24 o 
   8   6  10        0.10       -2.21      2.80 o 
   9   6  10      163.12      174.79      2.29 o 
  -4   7  10       17.74       19.53      1.84 o 
  -3   7  10        2.28        6.30      1.79 o 
  -2   7  10      180.23      171.19      4.00 o 
  -1   7  10       10.85       12.97      1.71 o 
   0   7  10      105.05      119.26      2.58 o 
   1   7  10        9.04        9.80      1.43 o 
   2   7  10        0.15        4.14      1.43 o 
   3   7  10       13.70       16.52      1.38 o 
   4   7  10       74.32       62.70      3.85 o 
   5   7  10      292.08      269.01      7.53 o 
   6   7  10        2.25        3.15      1.65 o 
   7   7  10        0.00        1.88      1.76 o 
   8   7  10       15.42       14.97      2.31 o 
   9   7  10       13.46       18.64      2.05 o 
  -3   8  10       52.72       45.62      2.17 o 
  -2   8  10        3.58        3.06      2.01 o 
  -1   8  10        4.14        2.03      2.12 o 
   0   8  10      435.67      425.11     17.79 o 
   1   8  10       83.69       78.23      4.97 o 
   2   8  10      286.16      283.22      5.25 o 
   3   8  10        4.36        4.62      1.42 o 
   4   8  10      412.52      412.62      7.31 o 
   5   8  10      227.59      225.24      4.87 o 
   6   8  10        0.57        2.36      1.63 o 
   7   8  10       19.18       23.44      1.91 o 
   8   8  10      159.93      161.91      5.38 o 
  -1   9  10       17.00       20.14      2.07 o 
   0   9  10       13.94       15.43      2.22 o 
   1   9  10       42.53       41.51      1.98 o 
   2   9  10      145.95      143.53      9.97 o 
   3   9  10       41.32       46.19      2.31 o 
   4   9  10        8.88        5.27      1.51 o 
   5   9  10        0.63        1.57      1.74 o 
   6   9  10        2.30        2.24      1.74 o 
   7   9  10        7.94       10.81      1.77 o 
   0  10  10       57.60       48.66      2.60 o 
   1  10  10       62.23       53.90      2.80 o 
   2  10  10       15.63       18.73      2.05 o 
   3  10  10        2.09       -1.98      1.98 o 
   4  10  10        1.12        1.08      2.03 o 
   5  10  10       71.48       68.18      2.76 o 
   6  10  10        5.24        9.49      2.67 o 
  -3  -9  11       43.91       55.08      2.60 o 
  -2  -9  11        4.42        5.15      2.53 o 
  -1  -9  11       42.78       47.99      2.24 o 
   0  -9  11       20.24       21.84      1.79 o 
   1  -9  11        0.01       -1.77      1.77 o 
   2  -9  11       47.74       58.24      4.70 o 
   3  -9  11        6.82       11.28      2.35 o 
  -5  -8  11       73.66       68.84      2.45 o 
  -4  -8  11        7.62        6.36      2.17 o 
  -3  -8  11        8.13       11.66      2.98 o 
  -2  -8  11      117.41      114.98      2.67 o 
  -1  -8  11      130.95      128.36      2.67 o 
   0  -8  11       20.81       20.71      2.94 o 
   1  -8  11       66.92       74.55      1.81 o 
   2  -8  11        0.11        5.10      1.74 o 
   3  -8  11       11.95       12.55      1.99 o 
   4  -8  11       43.23       50.84      1.90 o 
  -6  -7  11       77.15       84.15      3.39 o 
  -5  -7  11       62.11       61.69      2.29 o 
  -4  -7  11        5.01        6.15      2.40 o 
  -3  -7  11       29.24       27.94      2.89 o 
  -2  -7  11       66.58       59.50      2.89 o 
  -1  -7  11       75.51       82.47      2.40 o 
   0  -7  11        0.53        0.54      2.87 o 
   1  -7  11       83.21       92.99      4.36 o 
   2  -7  11       88.96       94.18      2.39 o 
   3  -7  11       22.45       28.16      1.37 o 
   4  -7  11       52.97       61.35      2.50 o 
   5  -7  11       35.03       41.12      1.80 o 
   6  -7  11       29.91       32.97      2.93 o 
  -6  -6  11      291.76      318.44     15.44 o 
  -5  -6  11      123.51      127.78      6.67 o 
  -4  -6  11        1.96        2.40      2.85 o 
  -3  -6  11      118.31      113.85      2.98 o 
  -2  -6  11      134.90      129.71      2.98 o 
  -1  -6  11        0.16       -0.29      1.97 o 
   0  -6  11       20.15       19.47      1.66 o 
   1  -6  11       86.49       80.82      2.35 o 
   2  -6  11       31.89       34.96      1.88 o 
   3  -6  11       75.40       79.44      1.42 o 
   4  -6  11        7.90       11.71      1.34 o 
   5  -6  11      426.88      466.63     12.92 o 
   6  -6  11       38.46       47.36      1.66 o 
   7  -6  11        0.18        3.05      1.62 o 
  -7  -5  11      147.39      151.24      3.75 o 
  -6  -5  11        1.98        1.40      2.61 o 
  -5  -5  11       24.80       27.86      2.38 o 
  -4  -5  11       24.73       24.14      3.21 o 
  -3  -5  11       21.36       19.89      2.22 o 
  -2  -5  11      467.31      440.38     14.76 o 
  -1  -5  11        1.31        0.56      1.61 o 
   0  -5  11       70.37       55.64      1.67 o 
   1  -5  11      424.12      432.22     11.26 o 
   2  -5  11        2.20        5.79      1.49 o 
   3  -5  11      111.64      111.42      2.49 o 
   4  -5  11        3.30        7.39      1.36 o 
   5  -5  11      581.86      592.84     16.76 o 
   6  -5  11      206.18      223.07      4.80 o 
   7  -5  11        0.06        3.88      1.63 o 
  -7  -4  11      103.66      113.85      2.89 o 
  -6  -4  11        3.34        3.20      3.30 o 
  -5  -4  11        5.29        7.45      2.37 o 
  -4  -4  11      160.03      157.02      3.62 o 
  -3  -4  11      285.98      272.90      3.39 o 
  -2  -4  11        2.21        5.93      1.45 o 
  -1  -4  11      327.98      270.89     10.29 o 
   0  -4  11       25.91       35.85      2.37 o 
   1  -4  11      114.38      111.19      1.77 o 
   2  -4  11       21.81       18.89      1.45 o 
   3  -4  11      675.73      666.85      7.30 o 
   4  -4  11       87.84       86.03      3.55 o 
   5  -4  11       36.53       40.81      1.79 o 
   6  -4  11       32.48       32.91      1.60 o 
   7  -4  11       49.00       52.63      3.10 o 
   8  -4  11        9.67       16.47      1.83 o 
  -7  -3  11        1.02        1.45      3.16 o 
  -6  -3  11      139.03      153.77      3.26 o 
  -5  -3  11        7.12       12.21      2.72 o 
  -4  -3  11      606.79      578.95      5.02 o 
  -3  -3  11       60.08       61.32      1.97 o 
  -2  -3  11      321.40      291.31      6.94 o 
  -1  -3  11        6.91       10.73      1.56 o 
   0  -3  11       31.21       32.74      1.65 o 
   1  -3  11      118.62      121.11      1.63 o 
   2  -3  11       15.82       11.98      1.44 o 
   3  -3  11       40.09       37.59      1.64 o 
   4  -3  11      472.73      458.66      2.76 o 
   5  -3  11        7.06        8.09      1.33 o 
   6  -3  11       35.92       36.66      1.57 o 
   7  -3  11        2.26        2.19      1.40 o 
   8  -3  11        0.56        1.90      1.50 o 
   9  -3  11      135.76      156.63      2.22 o 
  -7  -2  11        0.55        3.35      3.16 o 
  -6  -2  11        8.49        7.37      2.98 o 
  -5  -2  11       64.56       64.63      4.52 o 
  -4  -2  11        0.17       -0.77      3.12 o 
  -3  -2  11        7.26        9.94      1.84 o 
  -2  -2  11      365.31      324.31      3.53 o 
  -1  -2  11      220.24      210.15      2.13 o 
   0  -2  11      113.02      131.05      1.92 o 
   1  -2  11      231.95      221.37      1.96 o 
   2  -2  11        3.14        4.93      1.41 o 
   3  -2  11      789.96      778.01      5.90 o 
   4  -2  11       48.83       49.44      1.84 o 
   5  -2  11      192.35      178.38      5.34 o 
   6  -2  11       39.58       42.09      1.80 o 
   7  -2  11      193.57      183.32      5.73 o 
   8  -2  11       23.03       26.00      1.62 o 
   9  -2  11        0.17        1.93      1.68 o 
  -7  -1  11        0.04       -0.14      3.16 o 
  -6  -1  11       72.79       76.95      2.58 o 
  -5  -1  11      147.65      139.35      3.07 o 
  -4  -1  11       64.95       62.28      2.67 o 
  -3  -1  11       80.92       73.77      2.32 o 
  -2  -1  11      234.74      213.37      2.41 o 
  -1  -1  11       67.27       55.71      1.67 o 
   0  -1  11       16.13       15.59      1.41 o 
   1  -1  11       29.51       35.58      1.45 o 
   2  -1  11      409.98      376.81      3.93 o 
   3  -1  11      333.20      314.12      2.17 o 
   4  -1  11      250.08      243.18      5.15 o 
   5  -1  11      179.51      176.04      2.69 o 
   6  -1  11       43.97       45.54      1.31 o 
   7  -1  11      500.73      471.71     14.19 o 
   8  -1  11        0.44       -0.03      1.63 o 
   9  -1  11       33.49       36.88      1.81 o 
  -7   0  11       21.79       17.81      2.67 o 
  -6   0  11       32.86       30.11      2.53 o 
  -5   0  11      155.22      153.36      2.67 o 
  -4   0  11        1.39        2.27      1.76 o 
  -3   0  11      503.51      464.18      3.45 o 
  -2   0  11      542.33      530.89     10.04 o 
  -1   0  11       24.70       28.62      2.49 o 
   0   0  11        2.33        4.35      1.40 o 
   1   0  11      188.80      190.15      2.05 o 
   2   0  11      374.21      367.16      2.32 o 
   3   0  11      105.89       98.22      2.01 o 
   4   0  11      111.93      110.35      3.05 o 
   5   0  11      632.57      595.91      8.52 o 
   6   0  11      362.31      359.88      4.84 o 
   7   0  11      148.09      137.92      2.08 o 
   8   0  11      255.52      256.98      7.06 o 
   9   0  11       32.06       33.48      1.80 o 
  10   0  11        0.01        3.08      1.92 o 
  -7   1  11      235.86      246.68      3.26 o 
  -6   1  11        1.03        3.30      2.53 o 
  -5   1  11        0.38        2.67      2.40 o 
  -4   1  11       10.15       10.37      2.04 o 
  -3   1  11      446.93      452.95     19.30 o 
  -2   1  11       34.78       29.87      2.01 o 
  -1   1  11       14.58       12.89      2.49 o 
   0   1  11        1.44        2.93      1.52 o 
   1   1  11       20.62       19.72      1.74 o 
   2   1  11      316.58      288.50      2.00 o 
   3   1  11       45.60       40.28      3.21 o 
   4   1  11        3.51        5.71      1.41 o 
   5   1  11       17.17       13.64      1.63 o 
   6   1  11        0.00        1.86      1.47 o 
   7   1  11       67.63       64.42      2.88 o 
   8   1  11      311.45      309.87      8.78 o 
   9   1  11        0.99        1.05      1.60 o 
  10   1  11        1.96        2.33      1.94 o 
  -6   2  11        1.67       -2.89      3.16 o 
  -5   2  11        1.59        0.95      2.94 o 
  -4   2  11      384.56      360.11     20.23 o 
  -3   2  11        0.03        1.46      1.55 o 
  -2   2  11       21.83       22.74      1.41 o 
  -1   2  11      140.22      128.48      4.57 o 
   0   2  11       38.73       41.51      2.40 o 
   1   2  11      201.81      192.21      4.23 o 
   2   2  11      594.04      554.87     16.64 o 
   3   2  11      397.19      370.72      2.11 o 
   4   2  11       66.14       67.63      1.58 o 
   5   2  11      163.45      152.15      3.55 o 
   6   2  11       46.56       43.49      4.00 o 
   7   2  11        9.55       10.44      1.40 o 
   8   2  11      142.09      134.12      4.90 o 
   9   2  11       17.95       22.51      1.73 o 
  10   2  11       21.36       23.13      2.06 o 
  -6   3  11        1.20        1.40      2.58 o 
  -5   3  11        0.53        5.61      2.53 o 
  -4   3  11        9.68       13.87      2.04 o 
  -3   3  11      140.73      128.05      4.64 o 
  -2   3  11        7.15        5.60      1.42 o 
  -1   3  11      112.61      106.23      3.41 o 
   0   3  11       60.40       53.64      1.94 o 
   1   3  11      443.75      455.65      9.70 o 
   2   3  11      190.63      180.12      6.80 o 
   3   3  11       62.76       66.49      2.22 o 
   4   3  11        0.70        0.01      1.44 o 
   5   3  11       66.30       53.18      1.53 o 
   6   3  11       31.89       18.02      1.85 o 
   7   3  11       20.16       16.60      1.42 o 
   8   3  11       10.51       12.14      1.64 o 
   9   3  11        0.03       -0.60      1.71 o 
  10   3  11        9.37       10.32      2.30 o 
  -6   4  11        1.51        4.75      2.71 o 
  -5   4  11       42.38       38.75      2.62 o 
  -4   4  11        7.01        5.64      1.82 o 
  -3   4  11        0.51        1.20      1.90 o 
  -2   4  11      104.46      102.28      5.70 o 
  -1   4  11      221.55      224.10      8.56 o 
   0   4  11      787.81      798.00     25.32 o 
   1   4  11      518.93      479.25     14.13 o 
   2   4  11     1338.79     1337.27     35.00 o 
   3   4  11       18.97       23.76      1.81 o 
   4   4  11       33.45       34.13      2.33 o 
   5   4  11      144.34      151.37      1.70 o 
   6   4  11      370.55      363.39     13.06 o 
   7   4  11      166.72      161.82      5.62 o 
   8   4  11        0.00        0.55      2.40 o 
   9   4  11       33.65       40.34      1.77 o 
  10   4  11       71.29       83.36      2.22 o 
  -5   5  11        2.85        3.88      2.23 o 
  -4   5  11      117.99      112.49      4.34 o 
  -3   5  11       25.26       25.06      4.02 o 
  -2   5  11      177.95      184.74      2.85 o 
  -1   5  11       51.06       52.77      1.54 o 
   0   5  11      303.28      301.43     10.02 o 
   1   5  11        0.00        3.53      1.69 o 
   2   5  11        7.85        5.03      2.10 o 
   3   5  11       19.72       22.48      1.51 o 
   4   5  11      188.52      198.91      6.32 o 
   5   5  11       63.14       47.65      2.64 o 
   6   5  11      311.82      275.87      6.24 o 
   7   5  11       28.64       35.35      1.66 o 
   8   5  11       86.40       89.64      1.91 o 
   9   5  11       11.00       11.32      3.30 o 
  10   5  11       36.60       33.91      2.03 o 
  -4   6  11       33.53       30.05      2.08 o 
  -3   6  11       33.86       35.41      2.13 o 
  -2   6  11        9.69       11.08      2.49 o 
  -1   6  11       87.90       90.43      3.78 o 
   0   6  11        0.89        2.83      1.29 o 
   1   6  11      985.43      985.90     23.39 o 
   2   6  11      247.68      239.25      3.73 o 
   3   6  11      103.64       96.22      1.83 o 
   4   6  11       29.76       28.04      1.40 o 
   5   6  11       19.28       20.05      1.57 o 
   6   6  11       84.72       79.27      1.98 o 
   7   6  11        2.84        2.66      1.96 o 
   8   6  11       51.61       55.70      2.14 o 
   9   6  11      211.36      219.41      3.80 o 
  -3   7  11       16.05       14.98      1.72 o 
  -2   7  11       46.50       49.75      3.53 o 
  -1   7  11        6.97        8.05      2.09 o 
   0   7  11      140.17      137.52      3.53 o 
   1   7  11        0.40        2.45      1.49 o 
   2   7  11      211.76      212.24      4.19 o 
   3   7  11      105.00      103.05      2.84 o 
   4   7  11      221.13      223.39      6.58 o 
   5   7  11       75.72       64.78      2.29 o 
   6   7  11       14.40       16.34      1.66 o 
   7   7  11       13.43       10.98      1.85 o 
   8   7  11       71.59       73.08      3.98 o 
   9   7  11        8.74       12.55      2.07 o 
  -2   8  11       16.08       12.02      2.08 o 
  -1   8  11       37.96       41.38      2.62 o 
   0   8  11      276.42      268.95     19.67 o 
   1   8  11       58.49       59.67      1.64 o 
   2   8  11        0.14        1.69      1.42 o 
   3   8  11      109.44      106.94      3.12 o 
   4   8  11      253.62      247.66      2.51 o 
   5   8  11       59.96       61.81      1.62 o 
   6   8  11      104.96       93.64      2.03 o 
   7   8  11       14.73       14.20      3.26 o 
   8   8  11       28.57       28.32      2.02 o 
  -1   9  11       73.31       65.79      9.83 o 
   0   9  11       26.53       25.41      2.96 o 
   1   9  11        4.78        9.49      1.95 o 
   2   9  11       29.11       27.14      2.78 o 
   3   9  11        8.66       10.56      1.44 o 
   4   9  11        5.99        8.34      1.50 o 
   5   9  11       25.67       29.62      1.63 o 
   6   9  11       45.01       48.68      3.21 o 
   7   9  11       36.22       35.67      2.07 o 
   1  10  11       53.32       54.53      3.62 o 
   2  10  11        0.28        0.89      1.92 o 
   3  10  11        9.07        9.87      2.31 o 
   4  10  11       16.76       17.38      2.33 o 
   5  10  11        0.74        2.76      2.51 o 
  -2  -9  12       53.27       46.39      3.35 o 
  -1  -9  12       53.78       56.56      5.63 o 
   0  -9  12      180.85      189.60     15.06 o 
   1  -9  12       62.89       79.58      4.18 o 
   2  -9  12        8.53        9.65      1.90 o 
  -4  -8  12        0.05        0.47      2.29 o 
  -3  -8  12       39.04       33.77      3.16 o 
  -2  -8  12       17.71       16.73      2.49 o 
  -1  -8  12        0.01       -1.22      2.44 o 
   0  -8  12       32.97       34.09      2.49 o 
   1  -8  12       56.20       57.48      4.72 o 
   2  -8  12       45.10       49.39      1.71 o 
   3  -8  12       44.77       50.59      4.53 o 
   4  -8  12      204.52      208.42      6.05 o 
  -5  -7  12      145.70      152.84      7.35 o 
  -4  -7  12       67.57       75.96      3.21 o 
  -3  -7  12       40.09       37.75      2.98 o 
  -2  -7  12      115.65      117.24      3.12 o 
  -1  -7  12       82.33       73.65      2.94 o 
   0  -7  12       82.95       82.20      1.71 o 
   1  -7  12       12.12        8.70      1.79 o 
   2  -7  12       61.55       61.22      1.51 o 
   3  -7  12        6.26        6.02      1.38 o 
   4  -7  12       26.09       30.05      2.50 o 
   5  -7  12        0.04        1.05      1.66 o 
  -6  -6  12      252.28      219.85     12.95 o 
  -5  -6  12       39.96       45.39      2.27 o 
  -4  -6  12       24.45       23.42      2.98 o 
  -3  -6  12       80.58       87.76      2.53 o 
  -2  -6  12      178.44      165.52      3.12 o 
  -1  -6  12       56.89       50.68      1.65 o 
   0  -6  12       23.62       24.03      3.03 o 
   1  -6  12       17.67       13.20      1.55 o 
   2  -6  12       96.65       98.56      3.68 o 
   3  -6  12      272.93      278.66      7.59 o 
   4  -6  12        2.51        1.87      1.40 o 
   5  -6  12       74.40       77.82      2.09 o 
   6  -6  12       23.54       28.38      1.58 o 
  -6  -5  12        2.46        1.85      2.88 o 
  -5  -5  12       27.95       27.77      2.49 o 
  -4  -5  12        1.07        5.47      2.85 o 
  -3  -5  12      127.62      115.97      3.03 o 
  -2  -5  12       36.47       35.99      1.77 o 
  -1  -5  12      743.62      667.92     16.34 o 
   0  -5  12      496.25      429.23      8.23 o 
   1  -5  12        6.74       12.17      1.53 o 
   2  -5  12        2.01       -0.98      1.49 o 
   3  -5  12      104.19      101.41      3.41 o 
   4  -5  12        0.11        0.60      1.59 o 
   5  -5  12        8.38       10.13      1.43 o 
   6  -5  12       15.18       16.75      1.42 o 
   7  -5  12       23.43       25.94      2.70 o 
  -6  -4  12       56.41       58.29      3.90 o 
  -5  -4  12       40.58       38.31      2.46 o 
  -4  -4  12        8.50        6.87      3.26 o 
  -3  -4  12       71.20       74.47      2.98 o 
  -2  -4  12       66.35       67.72      1.76 o 
  -1  -4  12      106.61      100.99      1.80 o 
   0  -4  12       16.70       15.30      1.62 o 
   1  -4  12      413.65      354.65      2.05 o 
   2  -4  12      110.40       95.30      1.78 o 
   3  -4  12        0.53        1.05      1.63 o 
   4  -4  12      365.91      346.68      2.69 o 
   5  -4  12       32.95       35.37      1.41 o 
   6  -4  12       73.51       67.50      1.42 o 
   7  -4  12        1.10        0.53      1.39 o 
   8  -4  12       43.81       41.35      2.10 o 
  -7  -3  12       52.08       53.17      2.89 o 
  -6  -3  12       76.15      107.65      2.71 o 
  -5  -3  12       95.87       93.65      3.15 o 
  -4  -3  12      189.65      183.38      3.84 o 
  -3  -3  12      110.77      108.40      2.28 o 
  -2  -3  12        2.82        4.66      2.89 o 
  -1  -3  12        0.70        1.27      2.69 o 
   0  -3  12       19.40       15.26      1.55 o 
   1  -3  12      105.24       96.17      4.61 o 
   2  -3  12       56.06       53.35      1.52 o 
   3  -3  12       66.23       56.94      1.53 o 
   4  -3  12      351.19      343.17      2.06 o 
   5  -3  12       22.83       22.08      1.55 o 
   6  -3  12       29.72       35.90      1.48 o 
   7  -3  12        5.10        8.36      1.44 o 
   8  -3  12      156.75      160.71      4.82 o 
  -7  -2  12       33.25       31.83      2.71 o 
  -6  -2  12       10.46        9.36      2.49 o 
  -5  -2  12        0.48       -0.52      3.93 o 
  -4  -2  12      347.97      337.15      4.52 o 
  -3  -2  12      115.12      111.60      2.19 o 
  -2  -2  12      103.00       95.62      2.85 o 
  -1  -2  12      778.22      749.34      3.02 o 
   0  -2  12       37.64       33.41      1.51 o 
   1  -2  12       12.39       13.84      1.42 o 
   2  -2  12        1.90        2.57      1.99 o 
   3  -2  12      257.25      237.03      5.04 o 
   4  -2  12       66.97       65.38      1.57 o 
   5  -2  12       31.04       36.65      4.72 o 
   6  -2  12        1.92        3.59      1.32 o 
   7  -2  12      162.42      162.85      3.22 o 
   8  -2  12      158.90      157.76      4.28 o 
   9  -2  12       14.59       16.30      1.63 o 
  -7  -1  12        1.27        3.57      2.71 o 
  -6  -1  12       83.87       93.00      2.71 o 
  -5  -1  12       41.04       35.22      2.94 o 
  -4  -1  12       16.59       16.58      2.63 o 
  -3  -1  12      144.51      136.97      2.41 o 
  -2  -1  12     1874.23     1757.86     11.89 o 
  -1  -1  12      418.24      427.65      2.57 o 
   0  -1  12        3.29        5.25      1.39 o 
   1  -1  12        5.57        4.55      2.15 o 
   2  -1  12        2.01        2.54      1.51 o 
   3  -1  12       40.40       39.38      1.49 o 
   4  -1  12       44.66       43.26      1.53 o 
   5  -1  12      123.76      122.31      5.45 o 
   6  -1  12      364.14      376.79     10.69 o 
   7  -1  12       85.19       80.13      4.51 o 
   8  -1  12       20.10       17.90      1.85 o 
   9  -1  12       11.59        7.80      1.82 o 
  -6   0  12        0.05        1.67      3.07 o 
  -5   0  12       33.07       35.67      2.94 o 
  -4   0  12       70.44       76.64      2.26 o 
  -3   0  12        6.85        8.67      2.17 o 
  -2   0  12       27.29       25.66      2.01 o 
  -1   0  12       81.23       74.56      1.90 o 
   0   0  12      156.12      156.84      5.49 o 
   1   0  12      427.29      419.42      4.25 o 
   2   0  12     1743.59     1722.13     25.77 o 
   3   0  12      512.80      494.45     10.53 o 
   4   0  12       57.35       52.57      1.53 o 
   5   0  12       69.13       63.34      1.58 o 
   6   0  12      122.04      116.28      1.82 o 
   7   0  12      129.91      123.52      1.76 o 
   8   0  12        2.79        7.17      1.68 o 
   9   0  12        0.07        0.88      1.51 o 
  -6   1  12       84.07       92.50      2.80 o 
  -5   1  12        4.73        1.04      2.40 o 
  -4   1  12        0.44        2.99      2.10 o 
  -3   1  12       24.92       23.76      1.59 o 
  -2   1  12       87.16       66.04      2.14 o 
  -1   1  12       93.99      106.43      2.89 o 
   0   1  12      118.82      113.42      1.94 o 
   1   1  12      108.39      107.66      1.65 o 
   2   1  12       18.14       25.38      1.47 o 
   3   1  12      521.55      513.86      9.81 o 
   4   1  12      362.38      343.98      7.35 o 
   5   1  12       66.95       63.96      1.72 o 
   6   1  12      452.23      422.21      8.75 o 
   7   1  12       76.03       66.76      2.12 o 
   8   1  12       84.03       84.38      2.35 o 
   9   1  12       15.17       15.96      1.88 o 
  10   1  12        5.44        5.90      1.84 o 
  -6   2  12       52.34       53.80      2.76 o 
  -5   2  12       14.36       17.09      2.53 o 
  -4   2  12       10.83       15.05      2.09 o 
  -3   2  12       40.12       42.86      1.68 o 
  -2   2  12        0.00        0.96      1.46 o 
  -1   2  12        3.59        2.69      1.62 o 
   0   2  12      139.98      133.76      1.87 o 
   1   2  12      802.44      747.09     15.35 o 
   2   2  12      947.64      871.00      6.24 o 
   3   2  12       85.11       73.98      1.61 o 
   4   2  12      109.70       91.59      3.91 o 
   5   2  12        5.69        7.60      1.47 o 
   6   2  12       80.82       71.10      1.64 o 
   7   2  12      136.99      134.20      3.23 o 
   8   2  12       12.76       16.60      1.49 o 
   9   2  12        0.51        0.63      1.57 o 
  10   2  12        0.44        3.58      2.24 o 
  -6   3  12        3.13       -0.54      3.39 o 
  -5   3  12       17.59        9.90      2.58 o 
  -4   3  12        2.02        1.50      2.39 o 
  -3   3  12       50.35       49.66      1.71 o 
  -2   3  12       11.42        6.32      1.50 o 
  -1   3  12        1.01        2.88      1.68 o 
   0   3  12      181.78      174.65      6.66 o 
   1   3  12      121.86      121.64      3.46 o 
   2   3  12       14.67       15.96      1.60 o 
   3   3  12       90.37       89.42      1.76 o 
   4   3  12       42.89       40.53      2.28 o 
   5   3  12        1.38        0.23      1.81 o 
   6   3  12      712.57      651.78     17.05 o 
   7   3  12      139.77      126.51      3.21 o 
   8   3  12        0.08        0.67      1.64 o 
   9   3  12       19.26       17.75      1.74 o 
  10   3  12        6.44        9.49      2.09 o 
  -5   4  12       22.52       30.74      2.76 o 
  -4   4  12        0.18       -1.36      2.09 o 
  -3   4  12       32.97       35.47      3.82 o 
  -2   4  12       10.24       10.71      1.54 o 
  -1   4  12       11.97        6.88      1.27 o 
   0   4  12       15.23       18.08      1.34 o 
   1   4  12       60.34       66.36      3.15 o 
   2   4  12      232.76      224.36      5.90 o 
   3   4  12      491.99      478.13     13.11 o 
   4   4  12        3.22        3.01      1.31 o 
   5   4  12       72.24       76.31      1.52 o 
   6   4  12      123.98      135.90      2.71 o 
   7   4  12        0.00       -1.43      1.43 o 
   8   4  12        4.90        6.30      2.44 o 
   9   4  12       13.91       14.47      1.90 o 
  10   4  12        6.73       12.75      4.14 o 
  -5   5  12        0.27        6.51      2.80 o 
  -4   5  12       19.99       16.99      1.85 o 
  -3   5  12        3.08        3.50      1.89 o 
  -2   5  12       44.74       41.30      2.14 o 
  -1   5  12      256.89      252.57      9.59 o 
   0   5  12       87.89       87.06      1.87 o 
   1   5  12       50.56       53.87      1.52 o 
   2   5  12       85.18       82.93      2.76 o 
   3   5  12      153.09      147.70      6.60 o 
   4   5  12        0.00       -0.48      1.60 o 
   5   5  12      141.57      141.33      2.57 o 
   6   5  12        8.98        9.51      1.58 o 
   7   5  12        0.34        0.16      2.15 o 
   8   5  12        0.64        5.21      1.81 o 
   9   5  12        4.98        5.31      1.76 o 
  -4   6  12       43.59       37.29      2.15 o 
  -3   6  12       47.17       46.90      3.35 o 
  -2   6  12       18.51       15.78      2.58 o 
  -1   6  12       49.26       51.67      1.71 o 
   0   6  12      100.14       98.29      2.41 o 
   1   6  12      344.09      337.69      8.60 o 
   2   6  12        4.62        4.83      1.37 o 
   3   6  12      198.10      197.78      4.93 o 
   4   6  12      167.12      170.21      1.68 o 
   5   6  12        0.17        2.85      1.56 o 
   6   6  12        6.07        7.10      1.51 o 
   7   6  12        1.57        2.19      2.51 o 
   8   6  12        3.41        5.69      1.90 o 
   9   6  12       17.03       16.14      2.04 o 
  -3   7  12       16.40       15.84      2.23 o 
  -2   7  12        6.83        4.02      2.58 o 
  -1   7  12       14.40       11.66      2.01 o 
   0   7  12       36.73       33.72      1.50 o 
   1   7  12        3.64        4.59      1.53 o 
   2   7  12       40.06       39.37      1.49 o 
   3   7  12       94.90       91.29      2.87 o 
   4   7  12        2.64        5.86      1.46 o 
   5   7  12       13.17       14.48      1.50 o 
   6   7  12        5.99        7.10      1.58 o 
   7   7  12       14.46        9.81      1.73 o 
   8   7  12        0.43        0.80      1.77 o 
  -2   8  12      221.16      200.27      5.97 o 
  -1   8  12       26.64       28.18      2.37 o 
   0   8  12        1.12        2.37      1.79 o 
   1   8  12        1.26        1.73      1.68 o 
   2   8  12       16.02       17.18      1.79 o 
   3   8  12       76.41       74.53      2.81 o 
   4   8  12       12.42       12.05      1.59 o 
   5   8  12        0.13        2.37      1.61 o 
   6   8  12       37.71       32.74      1.70 o 
   7   8  12       65.49       71.56      1.89 o 
   8   8  12       69.06       69.10      4.27 o 
   0   9  12        0.15        1.36      2.09 o 
   1   9  12        1.36        1.80      2.49 o 
   2   9  12        0.24        3.04      1.98 o 
   3   9  12        3.35        6.96      1.64 o 
   4   9  12        4.64        3.49      1.67 o 
   5   9  12       15.27       15.23      1.76 o 
   6   9  12        3.65        6.02      1.85 o 
   0  -9  13       71.24       63.28      8.39 o 
  -3  -8  13       19.86       20.16      2.71 o 
  -2  -8  13        3.89        5.52      3.07 o 
  -1  -8  13       63.64       66.37      2.67 o 
   0  -8  13        4.64        3.66      2.49 o 
   1  -8  13        7.56       10.08      1.79 o 
   2  -8  13       37.90       36.75      1.51 o 
   3  -8  13       15.81       18.56      2.82 o 
  -4  -7  13        8.41       11.03      2.62 o 
  -3  -7  13        6.09        5.06      2.98 o 
  -2  -7  13        0.38        1.31      2.94 o 
  -1  -7  13       31.44       39.43      2.44 o 
   0  -7  13       30.02       40.66      2.05 o 
   1  -7  13        3.08        1.17      1.79 o 
   2  -7  13       49.74       67.02      2.01 o 
   3  -7  13        2.38        0.71      1.55 o 
   4  -7  13        8.88       11.81      1.54 o 
   5  -7  13       38.06       38.10      3.38 o 
  -5  -6  13        0.26        2.73      2.39 o 
  -4  -6  13        7.49       13.38      3.03 o 
  -3  -6  13      120.14      111.09      3.21 o 
  -2  -6  13       41.14       44.53      2.89 o 
  -1  -6  13        8.32       10.45      1.75 o 
   0  -6  13       67.39       69.72      1.71 o 
   1  -6  13        2.59        3.25      1.70 o 
   2  -6  13        1.88        3.49      1.61 o 
   3  -6  13        2.19        4.99      2.26 o 
   4  -6  13        7.83       11.70      1.48 o 
   5  -6  13       13.03       10.20      1.44 o 
   6  -6  13        7.46        6.93      1.59 o 
  -6  -5  13      188.60      177.75      6.01 o 
  -5  -5  13       11.78       11.88      2.87 o 
  -4  -5  13       25.36       30.34      2.98 o 
  -3  -5  13      143.29      140.70      3.26 o 
  -2  -5  13       74.93       73.33      2.28 o 
  -1  -5  13       32.70       32.85      4.07 o 
   0  -5  13      115.10      116.28      1.87 o 
   1  -5  13      114.95       99.37      1.84 o 
   2  -5  13      274.08      263.22      1.98 o 
   3  -5  13        1.54        5.42      1.55 o 
   4  -5  13      165.70      181.20      5.43 o 
   5  -5  13       13.93       14.45      1.40 o 
   6  -5  13       12.69       15.42      1.54 o 
   7  -5  13        8.94        9.93      2.11 o 
  -6  -4  13       10.57       12.26      4.10 o 
  -5  -4  13      116.20      129.98      2.85 o 
  -4  -4  13       11.62       15.10      3.35 o 
  -3  -4  13       15.77       15.46      2.76 o 
  -2  -4  13        0.77        1.15      2.37 o 
  -1  -4  13        0.32        2.18      1.64 o 
   0  -4  13        0.10       -0.41      1.49 o 
   1  -4  13       33.13       32.47      1.76 o 
   2  -4  13        3.12        4.10      1.49 o 
   3  -4  13        0.01        1.89      1.52 o 
   4  -4  13      139.69      142.00      1.81 o 
   5  -4  13       10.33       12.94      1.53 o 
   6  -4  13       73.79       73.50      1.63 o 
   7  -4  13       25.73       23.58      1.54 o 
   8  -4  13       45.25       48.44      1.95 o 
  -6  -3  13       12.98       17.72      2.58 o 
  -5  -3  13        6.98        5.85      2.82 o 
  -4  -3  13       30.97       25.86      2.94 o 
  -3  -3  13      659.71      645.25     25.14 o 
  -2  -3  13        9.85        6.38      1.84 o 
  -1  -3  13       17.12       10.50      1.64 o 
   0  -3  13       82.11       68.20      3.26 o 
   1  -3  13        6.02        3.23      1.55 o 
   2  -3  13      133.61      119.66      4.77 o 
   3  -3  13      598.04      588.28      2.40 o 
   4  -3  13      111.63      109.82      1.69 o 
   5  -3  13        0.03        1.48      1.71 o 
   6  -3  13       88.39       86.36      4.19 o 
   7  -3  13        0.10       -1.33      1.70 o 
   8  -3  13        0.47        3.48      1.68 o 
  -6  -2  13      175.87      207.16      3.62 o 
  -5  -2  13       31.94       37.97      2.16 o 
  -4  -2  13       71.54       76.59      3.62 o 
  -3  -2  13        4.97        3.29      2.08 o 
  -2  -2  13       65.94       65.87      2.40 o 
  -1  -2  13     1005.27      969.26      5.22 o 
   0  -2  13      601.23      561.80      2.57 o 
   1  -2  13        1.63        2.22      1.41 o 
   2  -2  13        4.79        7.48      1.58 o 
   3  -2  13      490.47      476.83      2.27 o 
   4  -2  13       38.89       46.27      1.60 o 
   5  -2  13        7.31        5.71      1.65 o 
   6  -2  13        0.01        1.64      1.35 o 
   7  -2  13        0.88        2.57      1.36 o 
   8  -2  13       16.22       18.29      1.54 o 
   9  -2  13        0.16        4.79      1.62 o 
  -6  -1  13       20.12       18.76      2.62 o 
  -5  -1  13       11.93        8.14      2.44 o 
  -4  -1  13       10.24       11.03      2.68 o 
  -3  -1  13       29.58       23.45      2.27 o 
  -2  -1  13      222.38      188.57      2.30 o 
  -1  -1  13      174.04      196.19      5.02 o 
   0  -1  13      111.55      101.26      2.37 o 
   1  -1  13      341.38      344.94      4.02 o 
   2  -1  13        4.06        5.42      1.42 o 
   3  -1  13        0.18       -1.06      1.44 o 
   4  -1  13      456.62      450.53      4.68 o 
   5  -1  13     1451.93     1412.67      8.50 o 
   6  -1  13       42.54       39.10      1.64 o 
   7  -1  13       96.43      103.30      2.27 o 
   8  -1  13        9.97       13.31      1.91 o 
   9  -1  13        2.42        5.55      2.40 o 
  -6   0  13       42.68       37.12      2.76 o 
  -5   0  13      294.47      323.81      3.57 o 
  -4   0  13      191.15      190.20      5.93 o 
  -3   0  13       77.20       74.04      2.40 o 
  -2   0  13      976.51      949.25     20.37 o 
  -1   0  13      295.81      282.11      5.58 o 
   0   0  13       12.54       11.95      1.79 o 
   1   0  13       83.64       78.15      1.79 o 
   2   0  13      239.86      231.89      2.03 o 
   3   0  13     1969.10     1862.20     10.72 o 
   4   0  13      245.61      240.87      1.89 o 
   5   0  13       53.09       56.01      2.53 o 
   6   0  13        8.01        9.66      1.53 o 
   7   0  13      190.84      181.31      2.98 o 
   8   0  13       63.72       61.89      1.75 o 
   9   0  13       15.56       16.77      1.58 o 
  -6   1  13        0.89        4.70      2.71 o 
  -5   1  13      144.73      156.16      3.35 o 
  -4   1  13       46.04       42.32      1.96 o 
  -3   1  13       41.98       37.55      2.78 o 
  -2   1  13        0.06        1.96      1.96 o 
  -1   1  13      114.67       92.55      2.94 o 
   0   1  13        6.49        7.58      1.58 o 
   1   1  13       27.77       22.14      3.26 o 
   2   1  13        1.55        3.92      1.58 o 
   3   1  13      131.40      125.37      1.84 o 
   4   1  13       78.04       77.49      4.70 o 
   5   1  13      217.65      215.51      2.76 o 
   6   1  13        6.85       10.09      2.03 o 
   7   1  13       35.18       28.47      1.50 o 
   8   1  13       28.52       24.00      1.46 o 
   9   1  13        0.04        2.66      1.57 o 
  -6   2  13       98.55       75.28      2.94 o 
  -5   2  13        0.42        4.57      3.12 o 
  -4   2  13       34.51       32.10      3.30 o 
  -3   2  13      158.01      171.28      9.24 o 
  -2   2  13       59.10       53.08      1.62 o 
  -1   2  13      101.13      103.53      4.00 o 
   0   2  13       36.18       30.38      1.66 o 
   1   2  13       21.26       19.18      1.82 o 
   2   2  13      550.68      509.68      7.87 o 
   3   2  13     1473.06     1425.37     20.98 o 
   4   2  13        9.80        9.63      1.47 o 
   5   2  13        7.86        6.22      1.53 o 
   6   2  13      140.55      128.50      4.41 o 
   7   2  13        0.27        0.45      1.72 o 
   8   2  13        0.17       -0.31      1.48 o 
   9   2  13       54.72       64.31      2.30 o 
  -5   3  13        0.06        0.81      3.12 o 
  -4   3  13       15.35       12.40      2.17 o 
  -3   3  13       11.83       13.46      1.70 o 
  -2   3  13      348.88      311.32      9.10 o 
  -1   3  13      322.29      309.74      2.42 o 
   0   3  13        1.69        2.06      1.38 o 
   1   3  13       37.59       37.09      1.27 o 
   2   3  13      216.92      210.02      3.35 o 
   3   3  13        5.38        1.81      1.81 o 
   4   3  13       38.12       40.55      1.57 o 
   5   3  13       29.17       34.88      1.65 o 
   6   3  13        4.23        1.88      1.55 o 
   7   3  13        0.13        1.47      2.35 o 
   8   3  13       12.29       12.82      1.52 o 
   9   3  13        0.20        0.01      1.68 o 
  -5   4  13        7.21        8.50      2.76 o 
  -4   4  13       34.33       30.18      2.24 o 
  -3   4  13      275.29      253.50      9.77 o 
  -2   4  13      171.06      166.11      6.24 o 
  -1   4  13      199.57      192.28      9.09 o 
   0   4  13      114.64      114.42      3.94 o 
   1   4  13       60.85       66.49      3.00 o 
   2   4  13       48.57       50.26      3.17 o 
   3   4  13      165.63      168.95      7.00 o 
   4   4  13      112.58      119.85      3.39 o 
   5   4  13       13.41       11.34      1.38 o 
   6   4  13      196.44      199.53      6.14 o 
   7   4  13       37.04       36.96      1.56 o 
   8   4  13       51.83       52.46      1.77 o 
   9   4  13       42.35       41.85      2.44 o 
  -4   5  13       41.21       37.08      2.28 o 
  -3   5  13       16.32       13.31      2.05 o 
  -2   5  13       22.74       24.26      1.66 o 
  -1   5  13        7.08        6.36      1.52 o 
   0   5  13       89.30       94.45      3.02 o 
   1   5  13      134.52      137.59      4.41 o 
   2   5  13       33.57       36.52      2.52 o 
   3   5  13       42.05       48.16      1.55 o 
   4   5  13       19.21       20.76      1.38 o 
   5   5  13        7.62        7.72      1.44 o 
   6   5  13        6.43       10.26      1.75 o 
   7   5  13        0.04        0.97      1.54 o 
   8   5  13        4.80        2.53      3.07 o 
   9   5  13        0.16       -0.62      1.98 o 
  -3   6  13      302.67      284.92      3.01 o 
  -2   6  13       56.40       60.95      2.71 o 
  -1   6  13        2.68        2.58      1.57 o 
   0   6  13       57.88       56.26      1.88 o 
   1   6  13      140.53      135.51      5.38 o 
   2   6  13        0.17        0.71      1.51 o 
   3   6  13        1.96        3.07      1.49 o 
   4   6  13       11.45       10.56      1.42 o 
   5   6  13      223.44      225.71      7.00 o 
   6   6  13        7.17        7.21      1.52 o 
   7   6  13       31.11       29.13      2.60 o 
   8   6  13        0.21        3.13      3.84 o 
   9   6  13        0.87        0.83      2.05 o 
  -2   7  13       20.03       25.05      2.76 o 
  -1   7  13        6.68        8.14      1.98 o 
   0   7  13        1.15        5.47      1.93 o 
   1   7  13       10.12       12.16      1.57 o 
   2   7  13       14.88       16.10      1.47 o 
   3   7  13       10.70       10.01      1.85 o 
   4   7  13       56.99       57.41      2.87 o 
   5   7  13       62.41       61.06      1.56 o 
   6   7  13        0.19        1.58      1.55 o 
   7   7  13       19.01       18.68      1.77 o 
   8   7  13        0.26        0.30      1.85 o 
  -1   8  13       27.64       28.42      2.17 o 
   0   8  13       11.58       13.39      2.53 o 
   1   8  13       11.61       12.02      1.43 o 
   2   8  13       19.31       21.34      2.00 o 
   3   8  13        3.78        4.72      1.50 o 
   4   8  13       87.36       83.65      1.87 o 
   5   8  13      387.54      387.35      4.42 o 
   6   8  13        5.92        5.82      1.80 o 
   7   8  13       11.49       12.67      2.03 o 
   1   9  13        0.91        4.57      2.33 o 
   2   9  13        0.64        2.23      1.61 o 
   3   9  13       16.95       20.57      1.76 o 
   4   9  13        6.89       10.91      1.69 o 
   5   9  13       58.04       53.54      1.73 o 
   6   9  13       76.49       70.05      2.46 o 
  -2  -8  14      231.86      245.73      3.21 o 
  -1  -8  14       11.49       11.17      3.21 o 
   0  -8  14       10.39       12.39      2.62 o 
   1  -8  14        8.91        6.42      2.53 o 
   2  -8  14       98.75      108.35      3.77 o 
  -3  -7  14       63.77       60.54      3.35 o 
  -2  -7  14       21.26       24.10      3.12 o 
  -1  -7  14        6.35       11.03      2.94 o 
   0  -7  14       21.59       16.10      1.71 o 
   1  -7  14        5.75        8.32      2.06 o 
   2  -7  14       15.26       13.26      1.73 o 
   3  -7  14        0.47       -0.18      2.00 o 
   4  -7  14       35.16       41.31      3.45 o 
  -4  -6  14        0.62        0.77      3.12 o 
  -3  -6  14        2.06        3.53      3.07 o 
  -2  -6  14      136.21      138.49      3.26 o 
  -1  -6  14        8.37        9.03      1.79 o 
   0  -6  14        1.09        0.86      1.73 o 
   1  -6  14       17.50       22.02      1.65 o 
   2  -6  14        0.63        4.31      1.61 o 
   3  -6  14       20.13       24.75      5.67 o 
   4  -6  14       30.27       35.79      1.46 o 
   5  -6  14        0.03        1.12      1.45 o 
  -5  -5  14       15.08       15.79      2.48 o 
  -4  -5  14        0.38       -0.72      2.98 o 
  -3  -5  14        5.92        7.73      2.89 o 
  -2  -5  14        0.41        1.33      1.63 o 
  -1  -5  14      110.28      112.39      4.36 o 
   0  -5  14        0.01       -1.57      1.57 o 
   1  -5  14       77.70       65.98      1.68 o 
   2  -5  14        5.40        6.15      1.76 o 
   3  -5  14      377.11      375.67      4.07 o 
   4  -5  14        0.34       -0.83      1.72 o 
   5  -5  14      127.92      136.32      7.11 o 
   6  -5  14        0.75        0.99      1.44 o 
  -5  -4  14        1.03        1.00      2.69 o 
  -4  -4  14        9.93        9.95      2.98 o 
  -3  -4  14       25.27       27.44      2.40 o 
  -2  -4  14       46.55       45.83      2.03 o 
  -1  -4  14      105.88      107.61      1.91 o 
   0  -4  14       22.92       20.32      3.53 o 
   1  -4  14       50.41       45.98      1.58 o 
   2  -4  14        9.00       10.60      1.53 o 
   3  -4  14      208.80      208.03      1.90 o 
   4  -4  14       79.41       80.51      1.73 o 
   5  -4  14       25.87       26.60      1.46 o 
   6  -4  14      123.61      136.92      2.65 o 
   7  -4  14      115.57      117.71      6.30 o 
  -6  -3  14      284.48      303.01      3.44 o 
  -5  -3  14        0.10        0.61      2.94 o 
  -4  -3  14       76.60       76.50      3.71 o 
  -3  -3  14       88.88       90.22      2.19 o 
  -2  -3  14      238.36      234.71      6.69 o 
  -1  -3  14      130.03      111.25      2.08 o 
   0  -3  14       38.25       28.39      1.58 o 
   1  -3  14      175.91      157.70      1.93 o 
   2  -3  14      103.50      109.53      1.73 o 
   3  -3  14        6.44        9.27      1.65 o 
   4  -3  14       10.12       14.42      1.58 o 
   5  -3  14       69.53       66.07      1.92 o 
   6  -3  14      188.11      205.92      7.10 o 
   7  -3  14       10.86       13.06      1.59 o 
   8  -3  14       98.96       99.51      3.54 o 
  -6  -2  14      108.09      107.79      2.94 o 
  -5  -2  14       66.06       76.87      2.63 o 
  -4  -2  14      151.80      169.61      3.01 o 
  -3  -2  14       42.83       45.54      2.08 o 
  -2  -2  14       23.29       22.83      2.80 o 
  -1  -2  14        0.01        1.73      1.81 o 
   0  -2  14      258.60      228.53      4.36 o 
   1  -2  14       42.94       33.36      1.65 o 
   2  -2  14        0.00        0.99      2.10 o 
   3  -2  14      239.91      244.48      1.92 o 
   4  -2  14     1468.33     1466.19      9.47 o 
   5  -2  14       24.73       30.19      3.66 o 
   6  -2  14       11.37       12.29      1.77 o 
   7  -2  14       31.51       32.60      1.50 o 
   8  -2  14       43.49       45.49      2.61 o 
  -6  -1  14       42.42       44.35      2.80 o 
  -5  -1  14       93.09       97.84      2.71 o 
  -4  -1  14        1.16        1.59      2.62 o 
  -3  -1  14      254.99      249.47      2.64 o 
  -2  -1  14       48.63       50.17      2.01 o 
  -1  -1  14      970.45      874.17      9.70 o 
   0  -1  14        6.40        2.74      1.82 o 
   1  -1  14      116.78      118.64      3.26 o 
   2  -1  14      156.37      149.27      2.24 o 
   3  -1  14       49.39       44.29      1.58 o 
   4  -1  14       20.27       19.20      2.03 o 
   5  -1  14       98.61      102.04      1.74 o 
   6  -1  14       58.51       60.81      2.01 o 
   7  -1  14        4.34        2.58      1.42 o 
   8  -1  14       91.47       87.75      1.69 o 
   9  -1  14        0.07        2.80      2.05 o 
  -6   0  14       19.01       22.97      2.71 o 
  -5   0  14       46.59       56.38      2.62 o 
  -4   0  14      123.51      133.40      6.88 o 
  -3   0  14        1.84        2.58      2.25 o 
  -2   0  14        0.00        0.29      1.92 o 
  -1   0  14      179.40      166.03      5.52 o 
   0   0  14      202.41      173.88      2.11 o 
   1   0  14        3.49        2.87      1.62 o 
   2   0  14        1.24       -0.59      1.44 o 
   3   0  14     1023.18     1004.68     17.99 o 
   4   0  14     1175.60     1164.63      7.14 o 
   5   0  14       50.61       51.27      1.61 o 
   6   0  14      123.86      121.29      3.64 o 
   7   0  14        0.30        1.78      1.40 o 
   8   0  14       12.01       15.66      1.53 o 
   9   0  14      112.79      111.98      1.79 o 
  -5   1  14       25.03       32.06      3.21 o 
  -4   1  14       10.68        9.33      1.94 o 
  -3   1  14        6.90        7.70      1.66 o 
  -2   1  14       28.38       22.10      2.26 o 
  -1   1  14      821.38      747.45      4.48 o 
   0   1  14       60.93       49.54      1.61 o 
   1   1  14      494.85      484.19      6.01 o 
   2   1  14        0.27        2.21      1.44 o 
   3   1  14       18.09       18.20      1.68 o 
   4   1  14        5.18        3.14      2.08 o 
   5   1  14      400.21      381.02      7.66 o 
   6   1  14       37.16       32.38      2.08 o 
   7   1  14        9.82       17.49      2.08 o 
   8   1  14       16.31       18.47      1.53 o 
   9   1  14       12.61       14.38      2.04 o 
  -5   2  14       81.13       79.80      2.80 o 
  -4   2  14       53.83       63.69      5.09 o 
  -3   2  14       21.59       21.30      1.73 o 
  -2   2  14      420.46      401.93     12.01 o 
  -1   2  14      235.73      256.94     13.63 o 
   0   2  14      120.98      108.80      2.35 o 
   1   2  14       32.90       29.54      1.69 o 
   2   2  14      446.31      423.31      2.45 o 
   3   2  14       81.98       77.44      1.76 o 
   4   2  14      133.57      133.98      1.89 o 
   5   2  14        0.29        1.74      1.72 o 
   6   2  14       63.74       57.62      3.87 o 
   7   2  14      393.47      406.29      2.53 o 
   8   2  14       22.35       24.30      1.53 o 
   9   2  14      116.05      115.43      4.90 o 
  -5   3  14        8.62       11.53      2.80 o 
  -4   3  14       73.20       67.73      2.41 o 
  -3   3  14       84.25       79.88      3.86 o 
  -2   3  14        0.01       -0.46      1.63 o 
  -1   3  14        0.43        4.40      2.00 o 
   0   3  14      172.72      174.80      5.70 o 
   1   3  14      230.53      235.09      7.51 o 
   2   3  14       48.51       48.04      2.10 o 
   3   3  14      404.87      399.58      2.51 o 
   4   3  14       51.94       56.96      1.74 o 
   5   3  14      132.58      130.06      4.57 o 
   6   3  14       14.48       13.76      1.74 o 
   7   3  14        3.14        3.71      1.64 o 
   8   3  14       16.51       20.32      1.54 o 
   9   3  14      116.64      109.62      4.60 o 
  -4   4  14       24.36       26.30      3.55 o 
  -3   4  14       31.83       27.63      2.09 o 
  -2   4  14       19.90       23.63      1.81 o 
  -1   4  14       12.00       13.42      1.42 o 
   0   4  14       73.53       72.05      2.46 o 
   1   4  14       83.86       85.44      3.49 o 
   2   4  14       18.74       20.08      1.29 o 
   3   4  14      111.93      114.66      5.03 o 
   4   4  14        4.44        6.17      1.35 o 
   5   4  14        0.87        2.43      1.47 o 
   6   4  14        0.29        0.63      1.40 o 
   7   4  14       10.38       15.92      2.40 o 
   8   4  14        5.67        7.15      1.55 o 
   9   4  14       10.74        9.14      2.55 o 
  -3   5  14       15.89       14.25      2.14 o 
  -2   5  14       25.99       24.77      1.76 o 
  -1   5  14        0.72        3.05      1.68 o 
   0   5  14       23.14       24.38      1.57 o 
   1   5  14        6.33        8.36      1.51 o 
   2   5  14      179.26      181.05      3.94 o 
   3   5  14        3.40        3.73      1.47 o 
   4   5  14       29.37       31.38      1.45 o 
   5   5  14        1.10        2.76      1.41 o 
   6   5  14       19.18       18.75      2.65 o 
   7   5  14       27.92       30.69      1.60 o 
   8   5  14        0.72        0.04      1.77 o 
   9   5  14       66.64       65.20      2.78 o 
  -3   6  14       73.45       70.21      6.06 o 
  -2   6  14       11.92       12.75      2.04 o 
  -1   6  14        9.79        8.46      1.54 o 
   0   6  14        0.78        1.20      1.58 o 
   1   6  14       11.71       11.96      1.56 o 
   2   6  14       23.80       26.30      1.46 o 
   3   6  14      106.27      107.31      3.96 o 
   4   6  14        9.63       15.61      1.52 o 
   5   6  14       13.71       17.53      1.47 o 
   6   6  14       51.94       55.42      1.72 o 
   7   6  14      128.89      121.49      3.59 o 
   8   6  14       22.24       19.44      1.84 o 
  -2   7  14       17.39       16.82      2.89 o 
  -1   7  14       52.06       49.61      2.12 o 
   0   7  14       13.40       14.93      1.47 o 
   1   7  14       54.29       51.36      1.48 o 
   2   7  14        9.78       12.49      1.50 o 
   3   7  14        4.74        7.41      1.38 o 
   4   7  14       17.60       19.67      2.42 o 
   5   7  14      121.52      121.52      3.48 o 
   6   7  14       25.49       24.30      1.73 o 
   7   7  14        7.12       10.35      1.98 o 
   8   7  14       25.35       22.47      2.85 o 
   0   8  14        0.98        2.72      2.09 o 
   1   8  14       26.92       26.18      1.83 o 
   2   8  14      169.31      159.99      3.02 o 
   3   8  14        0.95        2.92      1.52 o 
   4   8  14       77.60       67.42      4.02 o 
   5   8  14        0.35        0.71      1.55 o 
   6   8  14        4.90        7.00      1.72 o 
   3   9  14       96.76       96.88      2.75 o 
   4   9  14        1.03        3.37      1.90 o 
  -2  -7  15       63.68       67.19      2.76 o 
  -1  -7  15      103.51      105.07      2.85 o 
   0  -7  15        7.16        6.07      1.99 o 
   1  -7  15       38.36       42.23      2.24 o 
   2  -7  15       27.21       37.87      2.04 o 
   3  -7  15       70.81       80.33      1.73 o 
  -3  -6  15      122.60      124.74      3.53 o 
  -2  -6  15       29.31       26.86      3.07 o 
  -1  -6  15       23.08       27.24      1.76 o 
   0  -6  15        1.67        7.88      2.06 o 
   1  -6  15        1.07        0.09      1.66 o 
   2  -6  15       69.62       71.90      1.77 o 
   3  -6  15       33.98       36.17      2.37 o 
   4  -6  15        8.19        6.10      1.66 o 
   5  -6  15      455.55      469.86     15.91 o 
  -4  -5  15      127.44      130.53      3.57 o 
  -3  -5  15      244.68      236.82      3.66 o 
  -2  -5  15       50.77       55.41      4.02 o 
  -1  -5  15       18.28       22.33      2.15 o 
   0  -5  15       81.02       69.72      1.73 o 
   1  -5  15      239.25      237.13      4.75 o 
   2  -5  15       13.61       13.82      1.65 o 
   3  -5  15      117.92      126.42      3.93 o 
   4  -5  15       32.22       37.98      1.74 o 
   5  -5  15        9.86       13.09      2.41 o 
   6  -5  15        2.49        2.23      1.49 o 
  -5  -4  15       34.21       41.13      2.98 o 
  -4  -4  15      503.53      512.67      4.97 o 
  -3  -4  15        4.59        6.87      2.98 o 
  -2  -4  15       48.76       58.99      2.11 o 
  -1  -4  15       26.30       31.70      2.17 o 
   0  -4  15        3.72        4.97      1.73 o 
   1  -4  15        6.66        5.31      1.60 o 
   2  -4  15       61.50       57.04      1.70 o 
   3  -4  15      276.55      276.99      4.82 o 
   4  -4  15      199.90      211.08      1.97 o 
   5  -4  15      162.23      168.68      5.00 o 
   6  -4  15       13.13       18.62      1.46 o 
   7  -4  15       33.49       39.79      2.19 o 
  -5  -3  15        9.89       10.18      3.29 o 
  -4  -3  15       49.12       58.87      3.71 o 
  -3  -3  15       56.34       60.01      5.90 o 
  -2  -3  15        0.33        0.65      1.97 o 
  -1  -3  15       97.46       92.59      1.77 o 
   0  -3  15      872.27      777.83      8.34 o 
   1  -3  15      278.64      258.79      2.19 o 
   2  -3  15       61.23       69.72      2.28 o 
   3  -3  15       23.38       21.30      1.60 o 
   4  -3  15       33.08       32.97      1.66 o 
   5  -3  15       27.11       33.21      1.68 o 
   6  -3  15       79.83       83.27      4.73 o 
   7  -3  15       33.39       38.04      1.73 o 
  -5  -2  15       13.93       20.18      2.42 o 
  -4  -2  15        5.79        9.34      2.51 o 
  -3  -2  15        0.03       -0.69      2.32 o 
  -2  -2  15       28.44       23.96      2.80 o 
  -1  -2  15        1.20        0.27      1.87 o 
   0  -2  15        7.85        7.88      1.69 o 
   1  -2  15        9.92       11.34      1.52 o 
   2  -2  15      206.86      194.47      1.82 o 
   3  -2  15        1.07        1.71      1.52 o 
   4  -2  15      376.30      375.24      8.00 o 
   5  -2  15        4.80        6.09      1.63 o 
   6  -2  15       15.46       19.45      1.81 o 
   7  -2  15       35.39       33.76      1.64 o 
   8  -2  15        0.11       -0.20      1.73 o 
  -5  -1  15      209.12      224.93      3.66 o 
  -4  -1  15       28.65       32.02      1.84 o 
  -3  -1  15        5.39       10.32      2.16 o 
  -2  -1  15      151.84      149.21      5.95 o 
  -1  -1  15       25.87       19.15      1.73 o 
   0  -1  15      159.81      133.31      1.94 o 
   1  -1  15        0.13        0.14      1.50 o 
   2  -1  15       92.65       92.15      2.69 o 
   3  -1  15       28.15       32.09      1.53 o 
   4  -1  15        3.85        4.71      1.73 o 
   5  -1  15      535.14      546.77      9.36 o 
   6  -1  15        1.07        1.36      1.75 o 
   7  -1  15        8.59        9.11      1.46 o 
   8  -1  15        1.93        4.26      1.69 o 
  -5   0  15       17.04       21.52      2.67 o 
  -4   0  15       16.68       20.39      2.13 o 
  -3   0  15        2.94        3.26      2.35 o 
  -2   0  15      103.31       98.78      2.22 o 
  -1   0  15      107.34      114.39      3.35 o 
   0   0  15        7.40       11.76      1.67 o 
   1   0  15       95.04       94.77      3.46 o 
   2   0  15        6.43        7.54      1.49 o 
   3   0  15      321.25      312.79      2.64 o 
   4   0  15       91.68       97.14      1.84 o 
   5   0  15        0.00       -1.14      1.81 o 
   6   0  15       22.85       26.06      1.68 o 
   7   0  15        6.69        6.56      1.64 o 
   8   0  15      128.69      130.36      2.30 o 
   9   0  15       82.02       80.07      3.27 o 
  -5   1  15       32.64       40.96      3.39 o 
  -4   1  15       13.70       16.60      2.28 o 
  -3   1  15       56.05       55.38      2.55 o 
  -2   1  15        6.17        3.87      1.52 o 
  -1   1  15      135.46      144.06      4.66 o 
   0   1  15      448.53      421.81      9.54 o 
   1   1  15       13.96       15.04      1.57 o 
   2   1  15       16.85       17.04      1.67 o 
   3   1  15      105.67      100.51      1.83 o 
   4   1  15      225.51      234.81      2.28 o 
   5   1  15        9.21       11.49      3.12 o 
   6   1  15       32.58       33.79      3.91 o 
   7   1  15       11.04       13.94      2.64 o 
   8   1  15      118.11      121.46      6.09 o 
   9   1  15       27.92       28.26      1.68 o 
  -4   2  15       70.52       61.15      2.77 o 
  -3   2  15        9.43       11.78      1.72 o 
  -2   2  15        9.87       13.98      1.66 o 
  -1   2  15       13.08       13.52      1.63 o 
   0   2  15      100.09      101.92      2.08 o 
   1   2  15       48.11       48.05      1.61 o 
   2   2  15        2.48        2.19      1.50 o 
   3   2  15      652.26      643.30      4.41 o 
   4   2  15       59.25       62.27      1.76 o 
   5   2  15       43.08       46.49      3.37 o 
   6   2  15        3.80        4.21      1.96 o 
   7   2  15       17.75       19.94      1.66 o 
   8   2  15       78.39       79.49      1.68 o 
   9   2  15       51.17       50.56      1.72 o 
  -4   3  15       43.55       44.96      2.80 o 
  -3   3  15        3.47        5.10      1.88 o 
  -2   3  15       43.15       45.07      1.76 o 
  -1   3  15       27.44       30.40      3.21 o 
   0   3  15       82.10       88.82      1.54 o 
   1   3  15        0.07        0.90      1.37 o 
   2   3  15      103.71       95.91      1.74 o 
   3   3  15       77.07       82.70      1.81 o 
   4   3  15      138.03      138.96      5.43 o 
   5   3  15       34.21       33.27      1.61 o 
   6   3  15       26.97       29.72      1.66 o 
   7   3  15        9.92       14.64      2.05 o 
   8   3  15        0.86        1.27      1.69 o 
   9   3  15       93.98       94.87      2.56 o 
  -3   4  15       69.76       71.23      2.26 o 
  -2   4  15        7.02        3.90      1.67 o 
  -1   4  15       48.43       54.12      2.89 o 
   0   4  15       24.32       27.23      2.25 o 
   1   4  15        1.14        4.24      1.80 o 
   2   4  15       21.36       22.12      1.40 o 
   3   4  15       22.11       24.78      2.15 o 
   4   4  15        6.05        8.12      1.48 o 
   5   4  15        5.50        8.02      1.41 o 
   6   4  15        0.32        2.46      1.45 o 
   7   4  15       32.49       35.44      1.83 o 
   8   4  15       12.10       13.52      1.64 o 
   9   4  15       48.86       50.60      6.42 o 
  -3   5  15        0.00        0.51      2.19 o 
  -2   5  15        0.03        0.13      1.65 o 
  -1   5  15        4.09        6.65      1.58 o 
   0   5  15       42.52       41.75      1.60 o 
   1   5  15      118.37      122.41      4.62 o 
   2   5  15       17.11       17.61      2.21 o 
   3   5  15       30.46       30.71      1.94 o 
   4   5  15      174.16      184.29      4.88 o 
   5   5  15        5.42        9.81      1.96 o 
   6   5  15       47.00       48.09      1.71 o 
   7   5  15      195.32      204.50      5.70 o 
   8   5  15        0.88        4.77      1.66 o 
  -2   6  15        7.49       10.20      2.78 o 
  -1   6  15        7.49       10.99      2.77 o 
   0   6  15        0.10        2.07      1.52 o 
   1   6  15       71.10       75.38      1.61 o 
   2   6  15        0.04        2.50      1.35 o 
   3   6  15       38.62       44.24      2.46 o 
   4   6  15       13.84       15.34      1.45 o 
   5   6  15        2.35        0.01      2.56 o 
   6   6  15        4.30        7.71      1.69 o 
   7   6  15       11.24       11.45      1.65 o 
   8   6  15       77.17       84.34      5.88 o 
  -1   7  15       11.64       16.11      2.19 o 
   0   7  15        4.19        4.86      1.74 o 
   1   7  15       21.64       23.43      1.58 o 
   2   7  15        4.37        5.58      3.26 o 
   3   7  15        0.77        2.51      1.61 o 
   4   7  15       54.62       58.95      5.17 o 
   5   7  15        0.83        2.02      1.60 o 
   6   7  15        5.08        6.11      1.62 o 
   7   7  15       24.80       24.20      1.79 o 
   1   8  15        0.15       -0.33      1.64 o 
   2   8  15       30.00       28.23      2.07 o 
   3   8  15       24.46       21.70      1.91 o 
   4   8  15       40.50       40.70      1.64 o 
   5   8  15        0.05        2.60      1.73 o 
   6   8  15        1.99        0.66      2.70 o 
  -1  -7  16       26.48       28.48      3.39 o 
   0  -7  16        7.47        5.00      4.00 o 
   1  -7  16        0.88        5.42      1.98 o 
   2  -7  16       31.15       33.88      2.11 o 
  -2  -6  16        8.41       10.08      2.53 o 
  -1  -6  16        7.17        8.24      1.97 o 
   0  -6  16        0.99        4.44      1.88 o 
   1  -6  16       40.52       43.07      2.06 o 
   2  -6  16       41.66       44.06      1.82 o 
   3  -6  16        0.00        0.98      1.77 o 
   4  -6  16       50.73       56.28      5.48 o 
  -3  -5  16        7.79        4.48      3.21 o 
  -2  -5  16       15.15       12.84      1.93 o 
  -1  -5  16       14.13       19.00      1.88 o 
   0  -5  16       20.18       19.74      1.88 o 
   1  -5  16       91.27       91.74      1.81 o 
   2  -5  16       11.78       12.67      1.87 o 
   3  -5  16        1.15        1.96      1.76 o 
   4  -5  16       12.43       12.98      1.77 o 
   5  -5  16        1.16       -0.66      1.60 o 
  -4  -4  16       52.46       53.71      3.44 o 
  -3  -4  16       17.04       17.99      3.07 o 
  -2  -4  16       59.81       66.18      2.03 o 
  -1  -4  16      150.25      142.57      2.64 o 
   0  -4  16       38.71       36.24      2.74 o 
   1  -4  16        2.52        2.37      2.51 o 
   2  -4  16       18.59       15.08      1.79 o 
   3  -4  16       31.93       38.37      1.68 o 
   4  -4  16       19.48       21.70      1.87 o 
   5  -4  16      111.54      103.82      3.75 o 
   6  -4  16      143.32      155.78      5.45 o 
  -4  -3  16        1.36        0.68      3.75 o 
  -3  -3  16       23.59       30.56      3.87 o 
  -2  -3  16       11.29       12.86      2.08 o 
  -1  -3  16       14.19       13.75      1.80 o 
   0  -3  16       34.09       31.46      1.79 o 
   1  -3  16      423.55      393.56      4.20 o 
   2  -3  16       38.60       43.64      1.60 o 
   3  -3  16      103.05      104.20      4.00 o 
   4  -3  16       33.93       36.10      1.87 o 
   5  -3  16      118.05      123.17      2.53 o 
   6  -3  16        5.70        6.51      1.42 o 
   7  -3  16       53.02       61.79      4.82 o 
  -4  -2  16       93.99       96.17      4.07 o 
  -3  -2  16       27.36       29.75      2.32 o 
  -2  -2  16       29.96       30.83      2.98 o 
  -1  -2  16       18.19       19.71      1.66 o 
   0  -2  16       46.27       49.35      2.03 o 
   1  -2  16      216.41      193.03      4.66 o 
   2  -2  16        5.95        9.49      1.55 o 
   3  -2  16        0.60        0.03      1.55 o 
   4  -2  16       78.65       93.21      4.52 o 
   5  -2  16      246.29      240.61      2.01 o 
   6  -2  16       45.29       41.46      1.74 o 
   7  -2  16       15.25       16.20      1.57 o 
  -4  -1  16       11.45       14.39      2.13 o 
  -3  -1  16       16.29       18.99      2.14 o 
  -2  -1  16      319.90      310.93      2.69 o 
  -1  -1  16       18.06       15.06      1.78 o 
   0  -1  16       26.51       21.67      1.79 o 
   1  -1  16      299.10      275.22      2.05 o 
   2  -1  16      181.33      169.36      1.85 o 
   3  -1  16       49.79       52.37      1.63 o 
   4  -1  16       75.11       75.22      2.58 o 
   5  -1  16       57.94       52.84      1.73 o 
   6  -1  16       47.13       49.50      3.23 o 
   7  -1  16       19.14       21.36      1.63 o 
   8  -1  16        2.24        0.68      1.58 o 
  -4   0  16        1.36        3.11      2.00 o 
  -3   0  16      108.24      108.82      5.19 o 
  -2   0  16       19.58       19.27      2.19 o 
  -1   0  16        7.48        7.71      1.97 o 
   0   0  16      708.30      677.75      5.43 o 
   1   0  16      318.18      316.44      4.95 o 
   2   0  16      172.37      169.41      2.96 o 
   3   0  16       16.85       15.66      1.57 o 
   4   0  16       78.59       80.23      2.03 o 
   5   0  16       50.75       52.21      2.06 o 
   6   0  16        6.43        7.68      1.63 o 
   7   0  16        6.58        4.56      1.69 o 
   8   0  16       89.14       89.82      1.93 o 
  -4   1  16        2.18        6.00      2.06 o 
  -3   1  16        0.06       -0.27      1.74 o 
  -2   1  16      102.46      102.30      1.86 o 
  -1   1  16      207.50      210.80      4.75 o 
   0   1  16        6.52        8.57      1.76 o 
   1   1  16       69.96       77.96      1.86 o 
   2   1  16        6.92        5.69      1.52 o 
   3   1  16       85.10       84.92      1.82 o 
   4   1  16      115.34      117.75      5.29 o 
   5   1  16       90.18       92.47      7.21 o 
   6   1  16      557.85      559.55      2.48 o 
   7   1  16      213.61      208.95      4.79 o 
   8   1  16        0.03        2.06      1.68 o 
  -4   2  16       17.75       13.40      2.40 o 
  -3   2  16       33.88       34.60      1.85 o 
  -2   2  16        8.93        9.38      1.66 o 
  -1   2  16      189.32      188.36      6.99 o 
   0   2  16      302.64      290.59      4.57 o 
   1   2  16       43.04       40.16      1.63 o 
   2   2  16       16.34       18.21      3.50 o 
   3   2  16       19.04       20.54      1.71 o 
   4   2  16      138.29      127.47      5.06 o 
   5   2  16        6.33       12.14      5.81 o 
   6   2  16       29.02       32.33      1.94 o 
   7   2  16       30.83       31.88      6.83 o 
   8   2  16        3.57        4.89      1.65 o 
  -3   3  16        0.55       -1.13      2.09 o 
  -2   3  16        0.56        0.45      1.74 o 
  -1   3  16       30.48       38.11      2.78 o 
   0   3  16      280.15      289.99      9.65 o 
   1   3  16       15.29       13.18      1.32 o 
   2   3  16       81.28       78.99      1.85 o 
   3   3  16       27.36       27.55      1.95 o 
   4   3  16       11.40       11.38      2.08 o 
   5   3  16       29.29       33.02      1.64 o 
   6   3  16        0.19        1.64      1.68 o 
   7   3  16      126.81      124.05      4.59 o 
   8   3  16        8.73        9.50      1.61 o 
  -3   4  16       61.08       55.53      2.26 o 
  -2   4  16        4.90        3.45      1.65 o 
  -1   4  16       15.16       16.68      1.61 o 
   0   4  16       25.34       27.62      1.60 o 
   1   4  16       10.83        8.48      1.53 o 
   2   4  16       14.87       18.38      1.52 o 
   3   4  16        0.00        1.94      1.49 o 
   4   4  16      216.59      234.24      6.67 o 
   5   4  16       22.30       20.86      1.46 o 
   6   4  16        0.10        1.07      1.48 o 
   7   4  16       10.68        9.86      1.67 o 
   8   4  16        0.01       -0.13      1.64 o 
  -2   5  16        2.53        4.53      1.84 o 
  -1   5  16       18.49       16.91      2.09 o 
   0   5  16       11.46       13.26      1.51 o 
   1   5  16        7.28        8.04      1.40 o 
   2   5  16       28.82       29.81      1.49 o 
   3   5  16       34.12       31.59      1.79 o 
   4   5  16       17.39       18.46      1.69 o 
   5   5  16       22.45       24.67      1.55 o 
   6   5  16       42.90       44.93      3.00 o 
   7   5  16        1.83        2.59      1.59 o 
   8   5  16        9.94       11.89      1.69 o 
  -1   6  16       15.87       17.81      1.76 o 
   0   6  16       11.47       11.52      1.60 o 
   1   6  16       23.19       20.93      1.47 o 
   2   6  16        1.31        3.03      1.85 o 
   3   6  16       73.44       79.70      1.64 o 
   4   6  16        0.00        1.01      1.50 o 
   5   6  16       12.34       14.62      1.64 o 
   6   6  16       71.96       61.82      3.75 o 
   7   6  16       30.63       31.99      1.73 o 
   0   7  16       27.19       25.37      1.74 o 
   1   7  16       14.86       13.52      1.88 o 
   2   7  16        1.40        2.25      1.92 o 
   3   7  16        4.67        7.70      1.57 o 
   4   7  16       24.16       21.27      1.58 o 
   5   7  16       92.47      105.37      2.55 o 
   6   7  16       24.68       25.98      1.88 o 
  -1  -6  17      135.31      142.16      2.71 o 
   0  -6  17        6.49        8.88      2.02 o 
   1  -6  17       11.16       13.25      1.84 o 
   2  -6  17        2.28        3.23      2.03 o 
   3  -6  17       17.56       21.92      2.62 o 
  -2  -5  17       48.35       56.49      1.98 o 
  -1  -5  17        1.42        1.91      1.77 o 
   0  -5  17      119.43      126.74      7.89 o 
   1  -5  17      106.06       95.17      2.06 o 
   2  -5  17        4.66        2.46      2.60 o 
   3  -5  17       32.34       45.00      4.20 o 
   4  -5  17       20.62       18.86      2.02 o 
  -3  -4  17        0.34        3.18      2.29 o 
  -2  -4  17        2.47        1.45      2.21 o 
  -1  -4  17      165.22      181.43      9.38 o 
   0  -4  17       18.13       18.27      1.73 o 
   1  -4  17       40.70       42.21      1.76 o 
   2  -4  17        7.07        9.67      2.49 o 
   3  -4  17       18.82       22.11      4.05 o 
   4  -4  17       18.39       19.62      2.12 o 
   5  -4  17       57.37       58.53      2.09 o 
  -3  -3  17       10.06       10.75      2.25 o 
  -2  -3  17       49.58       54.18      2.01 o 
  -1  -3  17       13.24       17.08      2.11 o 
   0  -3  17      132.74      127.42      2.33 o 
   1  -3  17       18.45       27.51      1.68 o 
   2  -3  17        0.51        1.21      3.01 o 
   3  -3  17       21.12       22.13      1.82 o 
   4  -3  17      241.27      261.53      2.23 o 
   5  -3  17        0.17        1.95      1.93 o 
   6  -3  17       12.21       10.26      1.84 o 
  -3  -2  17        1.19        1.90      2.37 o 
  -2  -2  17        1.51        0.86      3.07 o 
  -1  -2  17        1.85        2.94      3.84 o 
   0  -2  17       93.97       97.15      1.79 o 
   1  -2  17       31.10       35.40      1.68 o 
   2  -2  17       11.39       18.06      1.74 o 
   3  -2  17       44.87       46.63      1.74 o 
   4  -2  17       10.46       13.29      1.67 o 
   5  -2  17        6.43        8.18      2.31 o 
   6  -2  17       24.76       32.19      3.89 o 
   7  -2  17       73.57       77.89      1.71 o 
  -4  -1  17       78.39       87.95      3.00 o 
  -3  -1  17       12.60       17.14      2.56 o 
  -2  -1  17      124.26      128.02      4.54 o 
  -1  -1  17        4.49        4.97      1.80 o 
   0  -1  17        0.41        0.62      2.74 o 
   1  -1  17        0.01        1.99      1.95 o 
   2  -1  17       17.41       21.44      1.76 o 
   3  -1  17        0.70        1.15      3.30 o 
   4  -1  17      160.54      170.47      2.87 o 
   5  -1  17        0.46        2.87      1.66 o 
   6  -1  17       65.37       65.35      2.67 o 
   7  -1  17        0.21        0.96      1.74 o 
  -3   0  17        1.67        4.71      1.74 o 
  -2   0  17        4.63        6.08      2.26 o 
  -1   0  17        5.72        6.63      2.05 o 
   0   0  17      141.00      144.07      5.02 o 
   1   0  17       56.41       52.95      1.89 o 
   2   0  17        6.96        8.18      1.66 o 
   3   0  17        8.61        5.89      1.77 o 
   4   0  17       10.78       13.17      3.14 o 
   5   0  17      127.67      120.09      3.16 o 
   6   0  17       35.66       37.60      1.77 o 
   7   0  17        0.17        2.13      1.92 o 
   8   0  17        3.14        2.24      1.85 o 
  -3   1  17        1.53       -0.54      1.86 o 
  -2   1  17       45.29       39.58      1.70 o 
  -1   1  17       12.35       11.33      2.05 o 
   0   1  17      296.77      290.96      3.89 o 
   1   1  17       20.27       21.45      1.98 o 
   2   1  17       26.53       23.69      1.61 o 
   3   1  17      108.00      111.28      1.80 o 
   4   1  17        7.90       10.35      1.61 o 
   5   1  17       34.08       30.76      4.54 o 
   6   1  17      266.09      281.00      2.35 o 
   7   1  17       10.93       14.70      1.91 o 
   8   1  17        2.15        4.34      1.74 o 
  -3   2  17       35.17       35.08      1.95 o 
  -2   2  17       99.03       98.10      3.79 o 
  -1   2  17       85.82       89.07      2.29 o 
   0   2  17       16.77       16.34      1.80 o 
   1   2  17        0.19        2.71      2.78 o 
   2   2  17       49.57       50.24      1.69 o 
   3   2  17       77.60       73.69      3.21 o 
   4   2  17       13.50       19.18      2.40 o 
   5   2  17       37.71       41.92      4.86 o 
   6   2  17      111.20      108.03      1.89 o 
   7   2  17        6.00        6.65      3.28 o 
   8   2  17       35.86       41.70      1.67 o 
  -2   3  17        0.02        2.06      1.68 o 
  -1   3  17        0.06        0.18      2.78 o 
   0   3  17       63.16       55.77      3.27 o 
   1   3  17      226.26      235.02      6.19 o 
   2   3  17       71.95       73.64      2.11 o 
   3   3  17       47.39       50.40      1.69 o 
   4   3  17       39.40       36.83      1.68 o 
   5   3  17      145.23      162.60      1.92 o 
   6   3  17      239.35      242.99      6.10 o 
   7   3  17       68.83       64.83      1.94 o 
   8   3  17        2.09        3.90      3.96 o 
  -2   4  17      141.02      148.94      2.66 o 
  -1   4  17        0.01        1.51      4.16 o 
   0   4  17      321.45      338.07     13.31 o 
   1   4  17       15.70       11.84      1.52 o 
   2   4  17       10.03        8.16      1.67 o 
   3   4  17        0.10        0.33      1.43 o 
   4   4  17        0.29        2.75      1.45 o 
   5   4  17       29.92       39.16      2.25 o 
   6   4  17       22.66       20.95      1.56 o 
   7   4  17        0.15        1.14      1.76 o 
  -1   5  17       52.61       56.35      5.47 o 
   0   5  17       96.32       99.43      4.63 o 
   1   5  17        9.59       12.18      1.75 o 
   2   5  17       85.48       86.56      1.82 o 
   3   5  17       18.98       18.54      1.70 o 
   4   5  17      101.67      105.00      4.16 o 
   5   5  17        9.76        5.88      1.60 o 
   6   5  17       63.84       73.13      3.05 o 
   7   5  17       10.17       13.11      1.68 o 
   0   6  17      169.20      177.69      2.30 o 
   1   6  17        9.38        6.67      1.69 o 
   2   6  17        6.43        7.98      1.60 o 
   3   6  17       46.23       42.03      1.82 o 
   4   6  17       23.83       25.31      1.58 o 
   5   6  17       24.63       29.94      1.73 o 
   6   6  17        7.41       13.47      2.83 o 
   2   7  17       32.81       35.82      3.68 o 
   3   7  17       68.99       71.30      1.73 o 
   4   7  17       18.59       19.47      1.68 o 
   5   7  17        5.70        9.00      1.72 o 
  -1  -5  18       49.74       54.86      2.19 o 
   0  -5  18       79.95       89.42      5.54 o 
   1  -5  18       35.59       33.74      1.85 o 
   2  -5  18        0.25        1.94      1.77 o 
   3  -5  18        4.14        4.30      1.84 o 
  -2  -4  18      101.25      109.03      7.71 o 
  -1  -4  18        0.07        3.94      1.97 o 
   0  -4  18       38.38       34.03      1.99 o 
   1  -4  18        9.45       10.71      1.91 o 
   2  -4  18       26.47       28.22      2.14 o 
   3  -4  18        8.49       12.42      1.77 o 
   4  -4  18        0.23       -1.81      1.81 o 
   5  -4  18       11.22       14.26      1.92 o 
  -2  -3  18      202.73      232.25      5.11 o 
  -1  -3  18      124.08      135.06      6.44 o 
   0  -3  18       18.09       21.98      1.74 o 
   1  -3  18       48.48       49.55      3.84 o 
   2  -3  18        6.96        6.75      1.69 o 
   3  -3  18        8.33        9.44      1.87 o 
   4  -3  18       38.07       40.31      4.82 o 
   5  -3  18       13.55       12.35      1.84 o 
  -3  -2  18       39.27       29.59      2.45 o 
  -2  -2  18       76.64       79.03      3.30 o 
  -1  -2  18        0.09        0.70      2.11 o 
   0  -2  18        9.21       13.49      1.87 o 
   1  -2  18        9.68        9.82      2.33 o 
   2  -2  18       18.20       23.17      1.71 o 
   3  -2  18        0.48        3.46      1.79 o 
   4  -2  18        0.31        3.58      1.99 o 
   5  -2  18        3.48        5.80      3.59 o 
   6  -2  18       16.39       18.66      2.53 o 
  -3  -1  18       24.55       27.57      3.55 o 
  -2  -1  18       14.75       13.32      2.69 o 
  -1  -1  18      107.54      116.30      3.55 o 
   0  -1  18       48.19       51.59      1.77 o 
   1  -1  18       54.74       49.56      2.55 o 
   2  -1  18      311.14      310.34      2.14 o 
   3  -1  18        0.00        0.32      1.75 o 
   4  -1  18        0.25       -2.03      2.03 o 
   5  -1  18        2.00        1.85      2.40 o 
   6  -1  18       29.47       28.37      2.01 o 
   7  -1  18      101.53      103.85      8.86 o 
  -3   0  18        0.86        1.01      1.94 o 
  -2   0  18        0.11        1.10      2.31 o 
  -1   0  18       60.63       49.89      3.44 o 
   0   0  18        0.15        0.87      1.86 o 
   1   0  18        0.00       -0.44      1.97 o 
   2   0  18        7.93        7.56      1.65 o 
   3   0  18       18.93       22.11      1.66 o 
   4   0  18       65.51       64.72      1.76 o 
   5   0  18       13.04       14.79      2.37 o 
   6   0  18        0.59        0.94      1.79 o 
   7   0  18        8.21        7.32      2.02 o 
  -2   1  18       67.80       80.91      1.92 o 
  -1   1  18       82.39       85.81      3.30 o 
   0   1  18       67.43       70.31      1.98 o 
   1   1  18        3.60        2.08      1.65 o 
   2   1  18      185.91      191.46      1.98 o 
   3   1  18       53.48       56.38      2.51 o 
   4   1  18        4.25        7.08      2.10 o 
   5   1  18        8.68        9.69      2.09 o 
   6   1  18      464.74      492.79     12.55 o 
   7   1  18        2.40        1.80      2.31 o 
  -2   2  18        5.35        7.32      1.74 o 
  -1   2  18       40.56       45.04      2.42 o 
   0   2  18      206.23      206.05      3.78 o 
   1   2  18       14.78       19.68      1.88 o 
   2   2  18       31.27       30.93      2.08 o 
   3   2  18       31.39       28.77      1.85 o 
   4   2  18        1.25        2.92      2.31 o 
   5   2  18       97.68       95.80      5.27 o 
   6   2  18      212.18      213.09      4.79 o 
   7   2  18        1.45        0.83      4.20 o 
  -2   3  18       21.34       22.79      1.84 o 
  -1   3  18        4.88        6.76      2.02 o 
   0   3  18      137.35      141.85      5.49 o 
   1   3  18        3.31        5.80      1.72 o 
   2   3  18      271.68      279.20      4.18 o 
   3   3  18        2.03        4.91      1.82 o 
   4   3  18        0.01        0.28      1.82 o 
   5   3  18      184.99      198.50      2.17 o 
   6   3  18       18.94       13.68      1.82 o 
   7   3  18       45.64       44.25      2.35 o 
  -1   4  18       53.13       51.70      2.18 o 
   0   4  18        1.45        0.99      1.82 o 
   1   4  18      226.71      237.50      7.32 o 
   2   4  18        1.18        2.97      1.50 o 
   3   4  18        5.42        9.50      1.52 o 
   4   4  18        9.10       11.96      1.51 o 
   5   4  18       39.92       44.27      2.20 o 
   6   4  18       80.53       86.88      2.78 o 
   7   4  18        0.36        2.77      1.65 o 
   0   5  18       40.22       43.63      1.83 o 
   1   5  18        0.72        2.34      1.72 o 
   2   5  18       24.17       23.51      1.62 o 
   3   5  18       10.63       11.75      1.55 o 
   4   5  18       62.16       64.03      1.98 o 
   5   5  18        0.32        3.75      2.07 o 
   6   5  18       28.99       35.90      1.71 o 
   2   6  18        0.07       -0.17      1.64 o 
   3   6  18        0.10        0.45      1.50 o 
   4   6  18       25.45       29.31      2.00 o 
   5   6  18        0.51        0.37      1.77 o 
   0  -4  19        1.27       -1.00      2.64 o 
   1  -4  19       55.32       58.05      2.44 o 
   2  -4  19        0.36        0.17      1.84 o 
   3  -4  19       55.06       55.38      1.95 o 
  -1  -3  19        0.16        1.06      2.98 o 
   0  -3  19        4.10        5.65      2.01 o 
   1  -3  19        1.10        4.19      1.79 o 
   2  -3  19       54.43       57.95      1.92 o 
   3  -3  19        0.00        1.87      2.26 o 
   4  -3  19       28.20       25.00      4.05 o 
  -1  -2  19        3.82        3.10      2.25 o 
   0  -2  19       36.19       33.59      2.22 o 
   1  -2  19       17.84       15.66      3.07 o 
   2  -2  19        2.26        0.61      1.71 o 
   3  -2  19       27.13       23.04      3.64 o 
   4  -2  19       56.36       53.79      1.85 o 
   5  -2  19        8.42        8.94      3.98 o 
  -2  -1  19       70.27       80.16      4.88 o 
  -1  -1  19       24.67       20.70      2.30 o 
   0  -1  19        2.49        4.79      2.16 o 
   1  -1  19       38.80       34.32      1.94 o 
   2  -1  19       29.97       25.43      1.91 o 
   3  -1  19        5.05        8.47      5.06 o 
   4  -1  19       41.42       45.19      8.00 o 
   5  -1  19       41.00       42.47      1.85 o 
   6  -1  19       15.87       14.47      2.03 o 
  -2   0  19       71.12       71.16      2.53 o 
  -1   0  19       18.48       16.56      2.32 o 
   0   0  19       28.86       32.93      1.99 o 
   1   0  19       48.71       50.75      1.81 o 
   2   0  19       30.13       26.31      3.41 o 
   3   0  19        2.91        6.29      1.73 o 
   4   0  19       18.78       22.82      1.88 o 
   5   0  19        0.61       -1.24      2.17 o 
   6   0  19       82.48       84.02      4.86 o 
  -1   1  19       18.12       20.35      3.26 o 
   0   1  19        1.58        0.83      2.21 o 
   1   1  19        0.75        5.68      1.89 o 
   2   1  19        4.51        4.14      4.79 o 
   3   1  19      338.51      342.69      4.32 o 
   4   1  19        3.00        1.03      1.83 o 
   5   1  19        8.03        6.76      2.49 o 
   6   1  19        7.57        4.49      1.85 o 
  -1   2  19       35.14       33.59      2.15 o 
   0   2  19        1.76        0.31      1.80 o 
   1   2  19        0.13        0.34      2.60 o 
   2   2  19      136.22      143.69      2.13 o 
   3   2  19       53.26       57.05      1.82 o 
   4   2  19        0.55        1.94      1.97 o 
   5   2  19        7.62        6.63      1.74 o 
   6   2  19      256.15      274.80     10.51 o 
   0   3  19      175.39      173.52      7.58 o 
   1   3  19       65.50       73.49      4.44 o 
   2   3  19       16.02       18.36      1.47 o 
   3   3  19        0.57        0.55      1.74 o 
   4   3  19        5.37        9.80      1.89 o 
   5   3  19       19.57       23.07      1.98 o 
   6   3  19        7.66        7.49      2.27 o 
   1   4  19      142.16      146.14      3.27 o 
   2   4  19       27.79       30.73      1.63 o 
   3   4  19        0.48        0.55      2.01 o 
   4   4  19       91.97       92.36      3.22 o 
   5   4  19        8.84       15.11      1.62 o 
   6   4  19       22.51       27.07      3.03 o 
   2   5  19       93.40       84.22      3.23 o 
   3   5  19       27.28       30.89      1.81 o 
   4   5  19       26.73       27.23      1.58 o 
   2  -3  20        0.30       -1.27      2.67 o 
   0  -2  20      114.62      122.96      9.16 o 
   1  -2  20       57.40       52.61      2.40 o 
   2  -2  20       32.44       37.58      2.09 o 
   3  -2  20       16.17       18.28      2.98 o 
   4  -2  20       11.25       13.71      2.49 o 
   0  -1  20        2.07        2.37      2.04 o 
   1  -1  20       32.27       32.03      1.89 o 
   2  -1  20      174.48      181.47      8.77 o 
   3  -1  20        5.26        4.72      2.60 o 
   4  -1  20       25.79       28.84      2.17 o 
   5  -1  20       82.89       75.78      3.44 o 
   0   0  20        5.45        5.18      2.98 o 
   1   0  20       12.67       13.21      1.84 o 
   2   0  20       88.50       93.81      2.51 o 
   3   0  20      108.91      120.48      2.33 o 
   4   0  20        7.99        5.34      1.94 o 
   5   0  20        0.17       -0.12      2.92 o 
   0   1  20        2.32        3.36      2.32 o 
   1   1  20        4.48        1.18      2.25 o 
   2   1  20      103.66      107.09      2.16 o 
   3   1  20        3.20        6.40      1.81 o 
   4   1  20        9.03        9.02      1.79 o 
   5   1  20       23.30       25.61      1.89 o 
   1   2  20      193.27      199.97      6.28 o 
   2   2  20       22.76       29.24      2.05 o 
   3   2  20       19.96       29.42      1.84 o 
   4   2  20        0.07        0.90      2.26 o 
   5   2  20       33.70       31.78      1.92 o 
   1   3  20       50.70       57.96      3.86 o 
   2   3  20       43.66       41.55      1.71 o 
   3   3  20       31.73       29.25      2.08 o 
   4   3  20        2.51        1.02      2.10 o 
   5   3  20        1.15       -1.18      3.30 o 
                                                 
